# Supplementary material for: 3D culturing as a promising strategy to enhance the angiogenic potential of adipose stem cell-derived secretome: insights into the role of miR-145-5p/ANGPT2 axis
Source: Stem Cell Res Ther. 2025 Mar 28;16:153. doi: 10.1186/s13287-025-04277-7 (PMC11951674; doi:10.1186/s13287-025-04277-7)
Supplement: Supplementary file 3 — Additional file3 (XLS 1075 KB) [file 13287_2025_4277_MOESM3_ESM.xls]

## Sheet: Sample Setup 2D
Block Type	96-Well 0.2-mL Block
Chemistry	TAQMAN
Date Created	2024-04-09 16:37:54 PM CEST
Experiment Barcode
Experiment Comment
Experiment File Name	D:\Users\INSTR-ADMIN\Desktop\Giulia\Exp 1098 Angiogenesis 2D ASC 774.eds
Experiment Name	Exp 1098 Angiogenesis 2D ASC 774
Experiment Run End Time	2024-04-09 16:00:43 PM CEST
Experiment Type	Comparative Cт (ΔΔCт)
Instrument Name	QuantStudio1_Pediatria
Instrument Serial Number	2721222080059
Instrument Type	QuantStudio™ 1 System
Passive Reference	ROX
Post-read Stage/Step
Pre-read Stage/Step
Quantification Cycle Method	Ct
Signal Smoothing On	true
Stage/ Cycle where Ct Analysis is performed	Stage2, Step2
User Name
Well	Well Position	Sample Name	Sample Color	Biogroup Name	Biogroup Color	Target Name	Target Color	Task	Reporter	Quencher	Quantity	Comments
1	A1	ASC 774 2D	RGB(176,23,31)			Hs99999901_s1	RGB(176,23,31)	UNKNOWN	FAM	NFQ
2	A2	ASC 774 2D	RGB(176,23,31)			Hs99999905_m1	RGB(0,0,255)	UNKNOWN	FAM	NFQ
3	A3	ASC 774 2D	RGB(176,23,31)			Hs99999909_m1	RGB(0,139,69)	UNKNOWN	FAM	NFQ
4	A4	ASC 774 2D	RGB(176,23,31)			Hs99999908_m1	RGB(238,238,0)	UNKNOWN	FAM	NFQ
5	A5	ASC 774 2D	RGB(176,23,31)			Hs00241027_m1	RGB(139,137,112)	UNKNOWN	FAM	NFQ
6	A6	ASC 774 2D	RGB(176,23,31)			Hs00264877_m1	RGB(238,121,66)	UNKNOWN	FAM	NFQ
7	A7	ASC 774 2D	RGB(176,23,31)			Hs00166654_m1	RGB(142,56,142)	UNKNOWN	FAM	NFQ
8	A8	ASC 774 2D	RGB(176,23,31)			Hs00168730_m1	RGB(198,113,113)	UNKNOWN	FAM	NFQ
9	A9	ASC 774 2D	RGB(176,23,31)			Hs00234422_m1	RGB(0,245,255)	UNKNOWN	FAM	NFQ
10	A10	ASC 774 2D	RGB(176,23,31)			Hs02379000_s1	RGB(238,220,130)	UNKNOWN	FAM	NFQ
11	A11	ASC 774 2D	RGB(176,23,31)			Hs00181613_m1	RGB(255,127,0)	UNKNOWN	FAM	NFQ
12	A12	ASC 774 2D	RGB(176,23,31)			Hs00169867_m1	RGB(142,142,56)	UNKNOWN	FAM	NFQ
13	B1	ASC 774 2D	RGB(176,23,31)			Hs00171022_m1	RGB(238,44,44)	UNKNOWN	FAM	NFQ
14	B2	ASC 774 2D	RGB(176,23,31)			Hs00174781_m1	RGB(51,161,201)	UNKNOWN	FAM	NFQ
15	B3	ASC 774 2D	RGB(176,23,31)			Hs00362096_m1	RGB(238,18,137)	UNKNOWN	FAM	NFQ
16	B4	ASC 774 2D	RGB(176,23,31)			Hs00265254_m1	RGB(176,23,31)	UNKNOWN	FAM	NFQ
17	B5	ASC 774 2D	RGB(176,23,31)			Hs00266645_m1	RGB(0,0,255)	UNKNOWN	FAM	NFQ
18	B6	ASC 774 2D	RGB(176,23,31)			Hs00173564_m1	RGB(0,139,69)	UNKNOWN	FAM	NFQ
19	B7	ASC 774 2D	RGB(176,23,31)			Hs00246256_m1	RGB(238,238,0)	UNKNOWN	FAM	NFQ
20	B8	ASC 774 2D	RGB(176,23,31)			Hs00300159_m1	RGB(139,137,112)	UNKNOWN	FAM	NFQ
21	B9	ASC 774 2D	RGB(176,23,31)			Hs00174103_m1	RGB(238,121,66)	UNKNOWN	FAM	NFQ
22	B10	ASC 774 2D	RGB(176,23,31)			Hs00174877_m1	RGB(142,56,142)	UNKNOWN	FAM	NFQ
23	B11	ASC 774 2D	RGB(176,23,31)			Hs00171064_m1	RGB(198,113,113)	UNKNOWN	FAM	NFQ
24	B12	ASC 774 2D	RGB(176,23,31)			Hs00157317_m1	RGB(0,245,255)	UNKNOWN	FAM	NFQ
25	C1	ASC 774 2D	RGB(176,23,31)			Hs00234042_m1	RGB(238,220,130)	UNKNOWN	FAM	NFQ
26	C2	ASC 774 2D	RGB(176,23,31)			Hs00383235_m1	RGB(255,127,0)	UNKNOWN	FAM	NFQ
27	C3	ASC 774 2D	RGB(176,23,31)			Hs00260905_m1	RGB(142,142,56)	UNKNOWN	FAM	NFQ
28	C4	ASC 774 2D	RGB(176,23,31)			Hs00608187_m1	RGB(238,44,44)	UNKNOWN	FAM	NFQ
29	C5	ASC 774 2D	RGB(176,23,31)			Hs99999918_m1	RGB(51,161,201)	UNKNOWN	FAM	NFQ
30	C6	ASC 774 2D	RGB(176,23,31)			Hs00174128_m1	RGB(238,18,137)	UNKNOWN	FAM	NFQ
31	C7	ASC 774 2D	RGB(176,23,31)			Hs00900054_m1	RGB(176,23,31)	UNKNOWN	FAM	NFQ
32	C8	ASC 774 2D	RGB(176,23,31)			Hs00173634_m1	RGB(0,0,255)	UNKNOWN	FAM	NFQ
33	C9	ASC 774 2D	RGB(176,23,31)			Hs00153458_m1	RGB(0,139,69)	UNKNOWN	FAM	NFQ
34	C10	ASC 774 2D	RGB(176,23,31)			Hs00170014_m1	RGB(238,238,0)	UNKNOWN	FAM	NFQ
35	C11	ASC 774 2D	RGB(176,23,31)			Hs00197064_m1	RGB(139,137,112)	UNKNOWN	FAM	NFQ
36	C12	ASC 774 2D	RGB(176,23,31)			Hs00962914_m1	RGB(238,121,66)	UNKNOWN	FAM	NFQ
37	D1	ASC 774 2D	RGB(176,23,31)			Hs00270802_s1	RGB(142,56,142)	UNKNOWN	FAM	NFQ
38	D2	ASC 774 2D	RGB(176,23,31)			Hs00168433_m1	RGB(198,113,113)	UNKNOWN	FAM	NFQ
39	D3	ASC 774 2D	RGB(176,23,31)			Hs01077958_s1	RGB(0,245,255)	UNKNOWN	FAM	NFQ
40	D4	ASC 774 2D	RGB(176,23,31)			Hs00174143_m1	RGB(238,220,130)	UNKNOWN	FAM	NFQ
41	D5	ASC 774 2D	RGB(176,23,31)			Hs00171042_m1	RGB(255,127,0)	UNKNOWN	FAM	NFQ
42	D6	ASC 774 2D	RGB(176,23,31)			Hs00168405_m1	RGB(142,142,56)	UNKNOWN	FAM	NFQ
43	D7	ASC 774 2D	RGB(176,23,31)			Hs00171467_m1	RGB(238,44,44)	UNKNOWN	FAM	NFQ
44	D8	ASC 774 2D	RGB(176,23,31)			Hs00427220_g1	RGB(51,161,201)	UNKNOWN	FAM	NFQ
45	D9	ASC 774 2D	RGB(176,23,31)			Hs00208609_m1	RGB(238,18,137)	UNKNOWN	FAM	NFQ
46	D10	ASC 774 2D	RGB(176,23,31)			Hs00199608_m1	RGB(176,23,31)	UNKNOWN	FAM	NFQ
47	D11	ASC 774 2D	RGB(176,23,31)			Hs00559786_m1	RGB(0,0,255)	UNKNOWN	FAM	NFQ
48	D12	ASC 774 2D	RGB(176,23,31)			Hs00611096_m1	RGB(0,139,69)	UNKNOWN	FAM	NFQ
49	E1	ASC 774 2D	RGB(176,23,31)			Hs00153304_m1	RGB(238,238,0)	UNKNOWN	FAM	NFQ
50	E2	ASC 774 2D	RGB(176,23,31)			Hs00174344_m1	RGB(139,137,112)	UNKNOWN	FAM	NFQ
51	E3	ASC 774 2D	RGB(176,23,31)			Hs00601975_m1	RGB(238,121,66)	UNKNOWN	FAM	NFQ
52	E4	ASC 774 2D	RGB(176,23,31)			Hs00184728_m1	RGB(142,56,142)	UNKNOWN	FAM	NFQ
53	E5	ASC 774 2D	RGB(176,23,31)			Hs00176573_m1	RGB(198,113,113)	UNKNOWN	FAM	NFQ
54	E6	ASC 774 2D	RGB(176,23,31)			Hs00188273_m1	RGB(0,245,255)	UNKNOWN	FAM	NFQ
55	E7	ASC 774 2D	RGB(176,23,31)			Hs00176096_m1	RGB(238,220,130)	UNKNOWN	FAM	NFQ
56	E8	ASC 774 2D	RGB(176,23,31)			Hs00178500_m1	RGB(255,127,0)	UNKNOWN	FAM	NFQ
57	E9	ASC 774 2D	RGB(176,23,31)			Hs00223332_m1	RGB(142,142,56)	UNKNOWN	FAM	NFQ
58	E10	ASC 774 2D	RGB(176,23,31)			Hs00234278_m1	RGB(238,44,44)	UNKNOWN	FAM	NFQ
59	E11	ASC 774 2D	RGB(176,23,31)			Hs00165949_m1	RGB(51,161,201)	UNKNOWN	FAM	NFQ
60	E12	ASC 774 2D	RGB(176,23,31)			Hs00765775_m1	RGB(238,18,137)	UNKNOWN	FAM	NFQ
61	F1	ASC 774 2D	RGB(176,23,31)			Hs00205581_m1	RGB(176,23,31)	UNKNOWN	FAM	NFQ
62	F2	ASC 774 2D	RGB(176,23,31)			Hs00236077_m1	RGB(0,0,255)	UNKNOWN	FAM	NFQ
63	F3	ASC 774 2D	RGB(176,23,31)			Hs00232618_m1	RGB(0,139,69)	UNKNOWN	FAM	NFQ
64	F4	ASC 774 2D	RGB(176,23,31)			Hs00233808_m1	RGB(238,238,0)	UNKNOWN	FAM	NFQ
65	F5	ASC 774 2D	RGB(176,23,31)			Hs00169777_m1	RGB(139,137,112)	UNKNOWN	FAM	NFQ
66	F6	ASC 774 2D	RGB(176,23,31)			Hs00272659_m1	RGB(238,121,66)	UNKNOWN	FAM	NFQ
67	F7	ASC 774 2D	RGB(176,23,31)			Hs00174029_m1	RGB(142,56,142)	UNKNOWN	FAM	NFQ
68	F8	ASC 774 2D	RGB(176,23,31)			Hs00913333_m1	RGB(198,113,113)	UNKNOWN	FAM	NFQ
69	F9	ASC 774 2D	RGB(176,23,31)			Hs00187290_m1	RGB(0,245,255)	UNKNOWN	FAM	NFQ
70	F10	ASC 774 2D	RGB(176,23,31)			Hs00176676_m1	RGB(238,220,130)	UNKNOWN	FAM	NFQ
71	F11	ASC 774 2D	RGB(176,23,31)			Hs00196470_m1	RGB(255,127,0)	UNKNOWN	FAM	NFQ
72	F12	ASC 774 2D	RGB(176,23,31)			Hs00189521_m1	RGB(142,142,56)	UNKNOWN	FAM	NFQ
73	G1	ASC 774 2D	RGB(176,23,31)			Hs00270951_s1	RGB(238,44,44)	UNKNOWN	FAM	NFQ
74	G2	ASC 774 2D	RGB(176,23,31)			Hs00266237_m1	RGB(51,161,201)	UNKNOWN	FAM	NFQ
75	G3	ASC 774 2D	RGB(176,23,31)			Hs01098873_m1	RGB(238,18,137)	UNKNOWN	FAM	NFQ
76	G4	ASC 774 2D	RGB(176,23,31)			Hs00266332_m1	RGB(176,23,31)	UNKNOWN	FAM	NFQ
77	G5	ASC 774 2D	RGB(176,23,31)			Hs00194179_m1	RGB(0,0,255)	UNKNOWN	FAM	NFQ
78	G6	ASC 774 2D	RGB(176,23,31)			Hs00181017_m1	RGB(0,139,69)	UNKNOWN	FAM	NFQ
79	G7	ASC 774 2D	RGB(176,23,31)			Hs01549940_m1	RGB(238,238,0)	UNKNOWN	FAM	NFQ
80	G8	ASC 774 2D	RGB(176,23,31)			Hs01022527_m1	RGB(139,137,112)	UNKNOWN	FAM	NFQ
81	G9	ASC 774 2D	RGB(176,23,31)			Hs01011995_g1	RGB(238,121,66)	UNKNOWN	FAM	NFQ
82	G10	ASC 774 2D	RGB(176,23,31)			Hs01105174_m1	RGB(142,56,142)	UNKNOWN	FAM	NFQ
83	G11	ASC 774 2D	RGB(176,23,31)			Hs00900373_m1	RGB(198,113,113)	UNKNOWN	FAM	NFQ
84	G12	ASC 774 2D	RGB(176,23,31)			Hs00211115_m1	RGB(0,245,255)	UNKNOWN	FAM	NFQ
85	H1	ASC 774 2D	RGB(176,23,31)			Hs99999083_m1	RGB(238,220,130)	UNKNOWN	FAM	NFQ
86	H2	ASC 774 2D	RGB(176,23,31)			Hs00963711_g1	RGB(255,127,0)	UNKNOWN	FAM	NFQ
87	H3	ASC 774 2D	RGB(176,23,31)			Hs01568063_m1	RGB(142,142,56)	UNKNOWN	FAM	NFQ
88	H4	ASC 774 2D	RGB(176,23,31)			Hs00993254_m1	RGB(238,44,44)	UNKNOWN	FAM	NFQ
89	H5	ASC 774 2D	RGB(176,23,31)			Hs01101127_m1	RGB(51,161,201)	UNKNOWN	FAM	NFQ
90	H6	ASC 774 2D	RGB(176,23,31)			Hs01001469_m1	RGB(238,18,137)	UNKNOWN	FAM	NFQ
91	H7	ASC 774 2D	RGB(176,23,31)			Hs00998026_m1	RGB(176,23,31)	UNKNOWN	FAM	NFQ
92	H8	ASC 774 2D	RGB(176,23,31)			Hs00387364_m1	RGB(0,0,255)	UNKNOWN	FAM	NFQ
93	H9	ASC 774 2D	RGB(176,23,31)			Hs01047677_m1	RGB(0,139,69)	UNKNOWN	FAM	NFQ
94	H10	ASC 774 2D	RGB(176,23,31)			Hs00826128_m1	RGB(238,238,0)	UNKNOWN	FAM	NFQ
95	H11	ASC 774 2D	RGB(176,23,31)			Hs01922614_s1	RGB(139,137,112)	UNKNOWN	FAM	NFQ
96	H12	ASC 774 2D	RGB(176,23,31)			Hs00896294_m1	RGB(238,121,66)	UNKNOWN	FAM	NFQ

## Sheet: Amplification Data 2D
Block Type	96-Well 0.2-mL Block
Chemistry	TAQMAN
Date Created	2024-04-09 16:37:54 PM CEST
Experiment Barcode
Experiment Comment
Experiment File Name	D:\Users\INSTR-ADMIN\Desktop\Giulia\Exp 1098 Angiogenesis 2D ASC 774.eds
Experiment Name	Exp 1098 Angiogenesis 2D ASC 774
Experiment Run End Time	2024-04-09 16:00:43 PM CEST
Experiment Type	Comparative Cт (ΔΔCт)
Instrument Name	QuantStudio1_Pediatria
Instrument Serial Number	2721222080059
Instrument Type	QuantStudio™ 1 System
Passive Reference	ROX
Post-read Stage/Step
Pre-read Stage/Step
Quantification Cycle Method	Ct
Signal Smoothing On	true
Stage/ Cycle where Ct Analysis is performed	Stage2, Step2
User Name
Well	Well Position	Cycle	Target Name	Rn	Delta Rn
1	A1	1	Hs99999901_s1	1.50064	-0.0472144
1	A1	2	Hs99999901_s1	1.50833	-0.0395228
1	A1	3	Hs99999901_s1	1.52616	-0.0216951
1	A1	4	Hs99999901_s1	1.54665	-0.00120342
1	A1	5	Hs99999901_s1	1.57075	0.0228986
1	A1	6	Hs99999901_s1	1.60233	0.0544794
1	A1	7	Hs99999901_s1	1.65514	0.107286
1	A1	8	Hs99999901_s1	1.74201	0.194155
1	A1	9	Hs99999901_s1	1.86645	0.318603
1	A1	10	Hs99999901_s1	2.06125	0.513402
1	A1	11	Hs99999901_s1	2.32638	0.778533
1	A1	12	Hs99999901_s1	2.66641	1.11856
1	A1	13	Hs99999901_s1	3.062	1.51415
1	A1	14	Hs99999901_s1	3.46508	1.91722
1	A1	15	Hs99999901_s1	3.84979	2.30194
1	A1	16	Hs99999901_s1	4.23313	2.68528
1	A1	17	Hs99999901_s1	4.60966	3.06181
1	A1	18	Hs99999901_s1	4.9786	3.43075
1	A1	19	Hs99999901_s1	5.34036	3.79251
1	A1	20	Hs99999901_s1	5.68023	4.13238
1	A1	21	Hs99999901_s1	6.00409	4.45624
1	A1	22	Hs99999901_s1	6.30617	4.75832
1	A1	23	Hs99999901_s1	6.59016	5.04231
1	A1	24	Hs99999901_s1	6.85927	5.31142
1	A1	25	Hs99999901_s1	7.10447	5.55662
1	A1	26	Hs99999901_s1	7.33088	5.78302
1	A1	27	Hs99999901_s1	7.54275	5.9949
1	A1	28	Hs99999901_s1	7.73829	6.19043
1	A1	29	Hs99999901_s1	7.91669	6.36884
1	A1	30	Hs99999901_s1	8.08258	6.53473
1	A1	31	Hs99999901_s1	8.23168	6.68383
1	A1	32	Hs99999901_s1	8.35471	6.80686
1	A1	33	Hs99999901_s1	8.47602	6.92817
1	A1	34	Hs99999901_s1	8.57543	7.02757
1	A1	35	Hs99999901_s1	8.69285	7.145
1	A1	36	Hs99999901_s1	8.81343	7.26557
1	A1	37	Hs99999901_s1	8.90368	7.35583
1	A1	38	Hs99999901_s1	8.96635	7.4185
1	A1	39	Hs99999901_s1	9.02995	7.4821
1	A1	40	Hs99999901_s1	9.08633	7.53848
2	A2	1	Hs99999905_m1	0.678167	-0.00588879
2	A2	2	Hs99999905_m1	0.684893	-0.00419877
2	A2	3	Hs99999905_m1	0.694571	0.00044216
2	A2	4	Hs99999905_m1	0.700436	0.00126976
2	A2	5	Hs99999905_m1	0.706181	0.00197809
2	A2	6	Hs99999905_m1	0.708239	-0.00100042
2	A2	7	Hs99999905_m1	0.712623	-0.00165424
2	A2	8	Hs99999905_m1	0.715586	-0.0037276
2	A2	9	Hs99999905_m1	0.724337	-1.40591e-05
2	A2	10	Hs99999905_m1	0.729759	0.000371989
2	A2	11	Hs99999905_m1	0.734923	0.000498162
2	A2	12	Hs99999905_m1	0.741297	0.00183616
2	A2	13	Hs99999905_m1	0.748652	0.00415381
2	A2	14	Hs99999905_m1	0.763891	0.0143562
2	A2	15	Hs99999905_m1	0.786714	0.0321418
2	A2	16	Hs99999905_m1	0.822021	0.0624121
2	A2	17	Hs99999905_m1	0.884058	0.119412
2	A2	18	Hs99999905_m1	0.99036	0.220677
2	A2	19	Hs99999905_m1	1.16443	0.389714
2	A2	20	Hs99999905_m1	1.4277	0.647946
2	A2	21	Hs99999905_m1	1.78892	1.00412
2	A2	22	Hs99999905_m1	2.2212	1.43137
2	A2	23	Hs99999905_m1	2.6885	1.89364
2	A2	24	Hs99999905_m1	3.15758	2.35767
2	A2	25	Hs99999905_m1	3.60791	2.80297
2	A2	26	Hs99999905_m1	4.03467	3.22469
2	A2	27	Hs99999905_m1	4.43084	3.61583
2	A2	28	Hs99999905_m1	4.79609	3.97604
2	A2	29	Hs99999905_m1	5.12802	4.30293
2	A2	30	Hs99999905_m1	5.43192	4.60179
2	A2	31	Hs99999905_m1	5.7165	4.88133
2	A2	32	Hs99999905_m1	5.97345	5.13325
2	A2	33	Hs99999905_m1	6.20805	5.36282
2	A2	34	Hs99999905_m1	6.42418	5.57391
2	A2	35	Hs99999905_m1	6.62258	5.76727
2	A2	36	Hs99999905_m1	6.80659	5.94625
2	A2	37	Hs99999905_m1	6.97616	6.11078
2	A2	38	Hs99999905_m1	7.1285	6.25808
2	A2	39	Hs99999905_m1	7.26763	6.39217
2	A2	40	Hs99999905_m1	7.3674	6.4869
3	A3	1	Hs99999909_m1	0.850554	-0.00415346
3	A3	2	Hs99999909_m1	0.853528	-0.00344712
3	A3	3	Hs99999909_m1	0.858756	-0.000486663
3	A3	4	Hs99999909_m1	0.861241	-0.000269624
3	A3	5	Hs99999909_m1	0.864572	0.000793561
3	A3	6	Hs99999909_m1	0.867131	0.00108457
3	A3	7	Hs99999909_m1	0.868698	0.000384113
3	A3	8	Hs99999909_m1	0.870358	-0.000223897
3	A3	9	Hs99999909_m1	0.873047	0.000196513
3	A3	10	Hs99999909_m1	0.874643	-0.000474737
3	A3	11	Hs99999909_m1	0.878101	0.000715287
3	A3	12	Hs99999909_m1	0.879494	-0.00015993
3	A3	13	Hs99999909_m1	0.880673	-0.00124883
3	A3	14	Hs99999909_m1	0.881774	-0.00241533
3	A3	15	Hs99999909_m1	0.88721	0.000752671
3	A3	16	Hs99999909_m1	0.88916	0.000434876
3	A3	17	Hs99999909_m1	0.889702	-0.00129078
3	A3	18	Hs99999909_m1	0.893277	1.58313e-05
3	A3	19	Hs99999909_m1	0.897721	0.00219237
3	A3	20	Hs99999909_m1	0.906221	0.00842453
3	A3	21	Hs99999909_m1	0.920527	0.020462
3	A3	22	Hs99999909_m1	0.947795	0.0454626
3	A3	23	Hs99999909_m1	0.992926	0.0883255
3	A3	24	Hs99999909_m1	1.07802	0.171148
3	A3	25	Hs99999909_m1	1.23148	0.322342
3	A3	26	Hs99999909_m1	1.49221	0.580806
3	A3	27	Hs99999909_m1	1.85952	0.945848
3	A3	28	Hs99999909_m1	2.28265	1.36671
3	A3	29	Hs99999909_m1	2.71284	1.79464
3	A3	30	Hs99999909_m1	3.12721	2.20674
3	A3	31	Hs99999909_m1	3.51001	2.58727
3	A3	32	Hs99999909_m1	3.85221	2.9272
3	A3	33	Hs99999909_m1	4.1506	3.22332
3	A3	34	Hs99999909_m1	4.41439	3.48484
3	A3	35	Hs99999909_m1	4.64411	3.7123
3	A3	36	Hs99999909_m1	4.84917	3.91508
3	A3	37	Hs99999909_m1	5.02667	4.09032
3	A3	38	Hs99999909_m1	5.18476	4.24614
3	A3	39	Hs99999909_m1	5.3114	4.37051
3	A3	40	Hs99999909_m1	5.40783	4.46468
4	A4	1	Hs99999908_m1	0.792137	-0.00979367
4	A4	2	Hs99999908_m1	0.796816	-0.00731886
4	A4	3	Hs99999908_m1	0.8041	-0.00223974
4	A4	4	Hs99999908_m1	0.805815	-0.00272954
4	A4	5	Hs99999908_m1	0.811321	0.000572165
4	A4	6	Hs99999908_m1	0.81449	0.00153701
4	A4	7	Hs99999908_m1	0.817486	0.00232799
4	A4	8	Hs99999908_m1	0.817947	0.000584168
4	A4	9	Hs99999908_m1	0.819192	-0.000375737
4	A4	10	Hs99999908_m1	0.822746	0.000974038
4	A4	11	Hs99999908_m1	0.825834	0.00185753
4	A4	12	Hs99999908_m1	0.826953	0.000772033
4	A4	13	Hs99999908_m1	0.828913	0.000527026
4	A4	14	Hs99999908_m1	0.829329	-0.00126192
4	A4	15	Hs99999908_m1	0.83226	-0.000535372
4	A4	16	Hs99999908_m1	0.833876	-0.00112406
4	A4	17	Hs99999908_m1	0.835903	-0.001301
4	A4	18	Hs99999908_m1	0.839824	0.000415405
4	A4	19	Hs99999908_m1	0.846551	0.0049371
4	A4	20	Hs99999908_m1	0.856264	0.0124459
4	A4	21	Hs99999908_m1	0.877423	0.0314001
4	A4	22	Hs99999908_m1	0.915524	0.067296
4	A4	23	Hs99999908_m1	0.988364	0.137932
4	A4	24	Hs99999908_m1	1.1245	0.271863
4	A4	25	Hs99999908_m1	1.37531	0.520464
4	A4	26	Hs99999908_m1	1.80468	0.947636
4	A4	27	Hs99999908_m1	2.43806	1.57881
4	A4	28	Hs99999908_m1	3.2338	2.37235
4	A4	29	Hs99999908_m1	4.11017	3.24651
4	A4	30	Hs99999908_m1	4.96662	4.10075
4	A4	31	Hs99999908_m1	5.73368	4.86561
4	A4	32	Hs99999908_m1	6.39641	5.52614
4	A4	33	Hs99999908_m1	6.9494	6.07692
4	A4	34	Hs99999908_m1	7.38533	6.51065
4	A4	35	Hs99999908_m1	7.72502	6.84813
4	A4	36	Hs99999908_m1	7.98805	7.10896
4	A4	37	Hs99999908_m1	8.20101	7.31971
4	A4	38	Hs99999908_m1	8.35334	7.46984
4	A4	39	Hs99999908_m1	8.47178	7.58607
4	A4	40	Hs99999908_m1	8.54116	7.65325
5	A5	1	Hs00241027_m1	2.1368	-0.0410493
5	A5	2	Hs00241027_m1	2.14657	-0.0339568
5	A5	3	Hs00241027_m1	2.16754	-0.0156741
5	A5	4	Hs00241027_m1	2.17698	-0.0089178
5	A5	5	Hs00241027_m1	2.18494	-0.0036442
5	A5	6	Hs00241027_m1	2.18867	-0.00260086
5	A5	7	Hs00241027_m1	2.19441	0.000456638
5	A5	8	Hs00241027_m1	2.19945	0.00281104
5	A5	9	Hs00241027_m1	2.20567	0.00634323
5	A5	10	Hs00241027_m1	2.20772	0.00571025
5	A5	11	Hs00241027_m1	2.20894	0.00424423
5	A5	12	Hs00241027_m1	2.20918	0.00180284
5	A5	13	Hs00241027_m1	2.21193	0.00186795
5	A5	14	Hs00241027_m1	2.21577	0.00302072
5	A5	15	Hs00241027_m1	2.22048	0.00504968
5	A5	16	Hs00241027_m1	2.2215	0.00337934
5	A5	17	Hs00241027_m1	2.22398	0.00317647
5	A5	18	Hs00241027_m1	2.22312	-0.000366892
5	A5	19	Hs00241027_m1	2.22742	0.00124722
5	A5	20	Hs00241027_m1	2.22793	-0.000928092
5	A5	21	Hs00241027_m1	2.23269	0.00115118
5	A5	22	Hs00241027_m1	2.23536	0.0011326
5	A5	23	Hs00241027_m1	2.23784	0.000929245
5	A5	24	Hs00241027_m1	2.23987	0.000271228
5	A5	25	Hs00241027_m1	2.24469	0.00240915
5	A5	26	Hs00241027_m1	2.24825	0.00328106
5	A5	27	Hs00241027_m1	2.24899	0.00134059
5	A5	28	Hs00241027_m1	2.24918	-0.0011604
5	A5	29	Hs00241027_m1	2.25122	-0.00179601
5	A5	30	Hs00241027_m1	2.25333	-0.00237558
5	A5	31	Hs00241027_m1	2.25718	-0.00121041
5	A5	32	Hs00241027_m1	2.26115	7.37289e-05
5	A5	33	Hs00241027_m1	2.26202	-0.00174181
5	A5	34	Hs00241027_m1	2.26592	-0.000526333
5	A5	35	Hs00241027_m1	2.2672	-0.00192512
5	A5	36	Hs00241027_m1	2.27272	0.000901355
5	A5	37	Hs00241027_m1	2.27322	-0.00128135
5	A5	38	Hs00241027_m1	2.27619	-0.000998804
5	A5	39	Hs00241027_m1	2.27442	-0.00545197
5	A5	40	Hs00241027_m1	2.27656	-0.0059984
6	A6	1	Hs00264877_m1	1.61608	-0.0273222
6	A6	2	Hs00264877_m1	1.62378	-0.0228878
6	A6	3	Hs00264877_m1	1.64487	-0.00504749
6	A6	4	Hs00264877_m1	1.65327	8.84907e-05
6	A6	5	Hs00264877_m1	1.65397	-0.00247037
6	A6	6	Hs00264877_m1	1.65452	-0.00518385
6	A6	7	Hs00264877_m1	1.6586	-0.00435848
6	A6	8	Hs00264877_m1	1.66615	-7.07936e-05
6	A6	9	Hs00264877_m1	1.67006	0.000582081
6	A6	10	Hs00264877_m1	1.67496	0.00222392
6	A6	11	Hs00264877_m1	1.67849	0.00249437
6	A6	12	Hs00264877_m1	1.68432	0.00506055
6	A6	13	Hs00264877_m1	1.68875	0.00623687
6	A6	14	Hs00264877_m1	1.69151	0.00573199
6	A6	15	Hs00264877_m1	1.69477	0.0057366
6	A6	16	Hs00264877_m1	1.69702	0.00472448
6	A6	17	Hs00264877_m1	1.6963	0.00074631
6	A6	18	Hs00264877_m1	1.69972	0.000911976
6	A6	19	Hs00264877_m1	1.70351	0.00144445
6	A6	20	Hs00264877_m1	1.706	0.000675156
6	A6	21	Hs00264877_m1	1.70582	-0.00276669
6	A6	22	Hs00264877_m1	1.70963	-0.0022149
6	A6	23	Hs00264877_m1	1.7115	-0.0036048
6	A6	24	Hs00264877_m1	1.71454	-0.00382335
6	A6	25	Hs00264877_m1	1.71782	-0.00380717
6	A6	26	Hs00264877_m1	1.72272	-0.00216736
6	A6	27	Hs00264877_m1	1.72977	0.00163049
6	A6	28	Hs00264877_m1	1.73175	0.000344905
6	A6	29	Hs00264877_m1	1.73331	-0.00134969
6	A6	30	Hs00264877_m1	1.73467	-0.00325397
6	A6	31	Hs00264877_m1	1.73847	-0.00270553
6	A6	32	Hs00264877_m1	1.74386	-0.000580776
6	A6	33	Hs00264877_m1	1.74567	-0.00203028
6	A6	34	Hs00264877_m1	1.74928	-0.00167614
6	A6	35	Hs00264877_m1	1.75502	0.000799324
6	A6	36	Hs00264877_m1	1.75731	-0.000163684
6	A6	37	Hs00264877_m1	1.76078	4.31094e-05
6	A6	38	Hs00264877_m1	1.76867	0.00467722
6	A6	39	Hs00264877_m1	1.77038	0.00312305
6	A6	40	Hs00264877_m1	1.76937	-0.00114539
7	A7	1	Hs00166654_m1	1.29663	-0.0177909
7	A7	2	Hs00166654_m1	1.30007	-0.0167301
7	A7	3	Hs00166654_m1	1.31271	-0.00646593
7	A7	4	Hs00166654_m1	1.32114	-0.000422027
7	A7	5	Hs00166654_m1	1.32326	-0.000673569
7	A7	6	Hs00166654_m1	1.32517	-0.00114386
7	A7	7	Hs00166654_m1	1.3264	-0.00229591
7	A7	8	Hs00166654_m1	1.32968	-0.00139994
7	A7	9	Hs00166654_m1	1.33387	0.000410362
7	A7	10	Hs00166654_m1	1.33839	0.00255254
7	A7	11	Hs00166654_m1	1.34181	0.0035974
7	A7	12	Hs00166654_m1	1.34269	0.00210012
7	A7	13	Hs00166654_m1	1.34409	0.00112069
7	A7	14	Hs00166654_m1	1.34708	0.00173163
7	A7	15	Hs00166654_m1	1.35233	0.00459968
7	A7	16	Hs00166654_m1	1.35382	0.00371108
7	A7	17	Hs00166654_m1	1.3558	0.00330576
7	A7	18	Hs00166654_m1	1.35758	0.00270684
7	A7	19	Hs00166654_m1	1.35972	0.00246698
7	A7	20	Hs00166654_m1	1.35968	5.14355e-05
7	A7	21	Hs00166654_m1	1.35796	-0.00405045
7	A7	22	Hs00166654_m1	1.35895	-0.00544103
7	A7	23	Hs00166654_m1	1.36392	-0.00284741
7	A7	24	Hs00166654_m1	1.36594	-0.00320957
7	A7	25	Hs00166654_m1	1.36979	-0.00173401
7	A7	26	Hs00166654_m1	1.37457	0.000665663
7	A7	27	Hs00166654_m1	1.37695	0.000663507
7	A7	28	Hs00166654_m1	1.38624	0.00757847
7	A7	29	Hs00166654_m1	1.40342	0.022375
7	A7	30	Hs00166654_m1	1.4346	0.0511818
7	A7	31	Hs00166654_m1	1.49229	0.106493
7	A7	32	Hs00166654_m1	1.60921	0.221029
7	A7	33	Hs00166654_m1	1.82248	0.431916
7	A7	34	Hs00166654_m1	2.17653	0.783591
7	A7	35	Hs00166654_m1	2.68808	1.29277
7	A7	36	Hs00166654_m1	3.33469	1.93699
7	A7	37	Hs00166654_m1	4.05706	2.65698
7	A7	38	Hs00166654_m1	4.78778	3.38532
7	A7	39	Hs00166654_m1	5.48257	4.07774
7	A7	40	Hs00166654_m1	6.03556	4.62835
8	A8	1	Hs00168730_m1	0.859313	-0.0402766
8	A8	2	Hs00168730_m1	0.866332	-0.0353868
8	A8	3	Hs00168730_m1	0.883001	-0.0208469
8	A8	4	Hs00168730_m1	0.893885	-0.0120916
8	A8	5	Hs00168730_m1	0.903253	-0.004852
8	A8	6	Hs00168730_m1	0.909962	-0.000271566
8	A8	7	Hs00168730_m1	0.9137	0.00133757
8	A8	8	Hs00168730_m1	0.91813	0.00363842
8	A8	9	Hs00168730_m1	0.921654	0.00503453
8	A8	10	Hs00168730_m1	0.923867	0.0051188
8	A8	11	Hs00168730_m1	0.926757	0.00588006
8	A8	12	Hs00168730_m1	0.929029	0.00602281
8	A8	13	Hs00168730_m1	0.930882	0.00574736
8	A8	14	Hs00168730_m1	0.932165	0.00490109
8	A8	15	Hs00168730_m1	0.933242	0.00385025
8	A8	16	Hs00168730_m1	0.935596	0.00407471
8	A8	17	Hs00168730_m1	0.93749	0.00384057
8	A8	18	Hs00168730_m1	0.937817	0.00203889
8	A8	19	Hs00168730_m1	0.940773	0.00286578
8	A8	20	Hs00168730_m1	0.943813	0.003777
8	A8	21	Hs00168730_m1	0.945117	0.00295242
8	A8	22	Hs00168730_m1	0.94548	0.00118692
8	A8	23	Hs00168730_m1	0.946903	0.000480779
8	A8	24	Hs00168730_m1	0.948243	-0.000307979
8	A8	25	Hs00168730_m1	0.949845	-0.000834596
8	A8	26	Hs00168730_m1	0.951187	-0.00162115
8	A8	27	Hs00168730_m1	0.953156	-0.00178114
8	A8	28	Hs00168730_m1	0.954211	-0.00285463
8	A8	29	Hs00168730_m1	0.955971	-0.00322299
8	A8	30	Hs00168730_m1	0.957421	-0.00390184
8	A8	31	Hs00168730_m1	0.959206	-0.00424601
8	A8	32	Hs00168730_m1	0.96235	-0.00323077
8	A8	33	Hs00168730_m1	0.965025	-0.0026848
8	A8	34	Hs00168730_m1	0.971306	0.00146802
8	A8	35	Hs00168730_m1	0.983218	0.011251
8	A8	36	Hs00168730_m1	1.001	0.0269074
8	A8	37	Hs00168730_m1	1.03116	0.0549365
8	A8	38	Hs00168730_m1	1.09296	0.114603
8	A8	39	Hs00168730_m1	1.21446	0.233975
8	A8	40	Hs00168730_m1	1.38143	0.39882
9	A9	1	Hs00234422_m1	0.813397	-0.00274675
9	A9	2	Hs00234422_m1	0.814375	-0.00475899
9	A9	3	Hs00234422_m1	0.819193	-0.00293191
9	A9	4	Hs00234422_m1	0.82449	-0.000626204
9	A9	5	Hs00234422_m1	0.830407	0.00229986
9	A9	6	Hs00234422_m1	0.833778	0.00267921
9	A9	7	Hs00234422_m1	0.836097	0.00200718
9	A9	8	Hs00234422_m1	0.836848	-0.000232745
9	A9	9	Hs00234422_m1	0.839026	-0.00104562
9	A9	10	Hs00234422_m1	0.841875	-0.00118776
9	A9	11	Hs00234422_m1	0.844891	-0.00116265
9	A9	12	Hs00234422_m1	0.847902	-0.00114236
9	A9	13	Hs00234422_m1	0.851514	-0.000521444
9	A9	14	Hs00234422_m1	0.856891	0.00186443
9	A9	15	Hs00234422_m1	0.867152	0.0091346
9	A9	16	Hs00234422_m1	0.887506	0.0264977
9	A9	17	Hs00234422_m1	0.921735	0.0577355
9	A9	18	Hs00234422_m1	0.980125	0.113135
9	A9	19	Hs00234422_m1	1.08551	0.215529
9	A9	20	Hs00234422_m1	1.26047	0.387495
9	A9	21	Hs00234422_m1	1.53723	0.661267
9	A9	22	Hs00234422_m1	1.913	1.03404
9	A9	23	Hs00234422_m1	2.37263	1.49068
9	A9	24	Hs00234422_m1	2.87192	1.98699
9	A9	25	Hs00234422_m1	3.37594	2.48801
9	A9	26	Hs00234422_m1	3.86025	2.96934
9	A9	27	Hs00234422_m1	4.3127	3.41879
9	A9	28	Hs00234422_m1	4.71317	3.81627
9	A9	29	Hs00234422_m1	5.07479	4.1749
9	A9	30	Hs00234422_m1	5.39665	4.49376
9	A9	31	Hs00234422_m1	5.68574	4.77987
9	A9	32	Hs00234422_m1	5.93361	5.02474
9	A9	33	Hs00234422_m1	6.14292	5.23106
9	A9	34	Hs00234422_m1	6.31962	5.40477
9	A9	35	Hs00234422_m1	6.4735	5.55566
9	A9	36	Hs00234422_m1	6.60987	5.68904
9	A9	37	Hs00234422_m1	6.7321	5.80828
9	A9	38	Hs00234422_m1	6.82909	5.90228
9	A9	39	Hs00234422_m1	6.90477	5.97497
9	A9	40	Hs00234422_m1	6.95859	6.0258
10	A10	1	Hs02379000_s1	1.57384	-0.012644
10	A10	2	Hs02379000_s1	1.57775	-0.011404
10	A10	3	Hs02379000_s1	1.5851	-0.00671657
10	A10	4	Hs02379000_s1	1.5902	-0.0042836
10	A10	5	Hs02379000_s1	1.59461	-0.00254359
10	A10	6	Hs02379000_s1	1.60123	0.00140739
10	A10	7	Hs02379000_s1	1.60578	0.00329892
10	A10	8	Hs02379000_s1	1.60718	0.00202722
10	A10	9	Hs02379000_s1	1.6097	0.00188169
10	A10	10	Hs02379000_s1	1.61313	0.00264228
10	A10	11	Hs02379000_s1	1.61753	0.00438264
10	A10	12	Hs02379000_s1	1.6204	0.00458175
10	A10	13	Hs02379000_s1	1.62212	0.00363168
10	A10	14	Hs02379000_s1	1.62316	0.0020088
10	A10	15	Hs02379000_s1	1.62306	-0.000756353
10	A10	16	Hs02379000_s1	1.62553	-0.000950754
10	A10	17	Hs02379000_s1	1.62641	-0.00273755
10	A10	18	Hs02379000_s1	1.6268	-0.00501406
10	A10	19	Hs02379000_s1	1.63329	-0.00119159
10	A10	20	Hs02379000_s1	1.63576	-0.00138802
10	A10	21	Hs02379000_s1	1.63954	-0.000280296
10	A10	22	Hs02379000_s1	1.65003	0.00754785
10	A10	23	Hs02379000_s1	1.6677	0.0225541
10	A10	24	Hs02379000_s1	1.69327	0.0454543
10	A10	25	Hs02379000_s1	1.74578	0.0952949
10	A10	26	Hs02379000_s1	1.85134	0.198192
10	A10	27	Hs02379000_s1	2.05549	0.399678
10	A10	28	Hs02379000_s1	2.4335	0.775019
10	A10	29	Hs02379000_s1	3.03118	1.37003
10	A10	30	Hs02379000_s1	3.76409	2.10028
10	A10	31	Hs02379000_s1	4.51108	2.8446
10	A10	32	Hs02379000_s1	5.20899	3.53984
10	A10	33	Hs02379000_s1	5.82513	4.15331
10	A10	34	Hs02379000_s1	6.34517	4.67069
10	A10	35	Hs02379000_s1	6.77508	5.09793
10	A10	36	Hs02379000_s1	7.1268	5.44698
10	A10	37	Hs02379000_s1	7.44661	5.76413
10	A10	38	Hs02379000_s1	7.68569	6.00054
10	A10	39	Hs02379000_s1	7.88524	6.19743
10	A10	40	Hs02379000_s1	8.03561	6.34513
11	A11	1	Hs00181613_m1	2.06455	-0.0374955
11	A11	2	Hs00181613_m1	2.07519	-0.0304629
11	A11	3	Hs00181613_m1	2.0932	-0.0160603
11	A11	4	Hs00181613_m1	2.10822	-0.00464602
11	A11	5	Hs00181613_m1	2.1142	-0.0022714
11	A11	6	Hs00181613_m1	2.12053	0.00045227
11	A11	7	Hs00181613_m1	2.12425	0.000561679
11	A11	8	Hs00181613_m1	2.12795	0.000659883
11	A11	9	Hs00181613_m1	2.13327	0.00237242
11	A11	10	Hs00181613_m1	2.14245	0.00794352
11	A11	11	Hs00181613_m1	2.14717	0.00905238
11	A11	12	Hs00181613_m1	2.14967	0.00794586
11	A11	13	Hs00181613_m1	2.15159	0.00626331
11	A11	14	Hs00181613_m1	2.15417	0.00523904
11	A11	15	Hs00181613_m1	2.15611	0.00356985
11	A11	16	Hs00181613_m1	2.15756	0.00141238
11	A11	17	Hs00181613_m1	2.15976	1.09262e-05
11	A11	18	Hs00181613_m1	2.162	-0.00135977
11	A11	19	Hs00181613_m1	2.16315	-0.00381145
11	A11	20	Hs00181613_m1	2.16396	-0.00661575
11	A11	21	Hs00181613_m1	2.16878	-0.0053965
11	A11	22	Hs00181613_m1	2.17345	-0.00433151
11	A11	23	Hs00181613_m1	2.1804	-0.000990817
11	A11	24	Hs00181613_m1	2.18672	0.00171831
11	A11	25	Hs00181613_m1	2.20086	0.012253
11	A11	26	Hs00181613_m1	2.2305	0.0382864
11	A11	27	Hs00181613_m1	2.28347	0.0876519
11	A11	28	Hs00181613_m1	2.37233	0.172909
11	A11	29	Hs00181613_m1	2.5209	0.317871
11	A11	30	Hs00181613_m1	2.73846	0.531821
11	A11	31	Hs00181613_m1	3.01205	0.801806
11	A11	32	Hs00181613_m1	3.32256	1.10871
11	A11	33	Hs00181613_m1	3.65479	1.43733
11	A11	34	Hs00181613_m1	3.99681	1.77575
11	A11	35	Hs00181613_m1	4.33487	2.1102
11	A11	36	Hs00181613_m1	4.66479	2.43651
11	A11	37	Hs00181613_m1	4.97367	2.74179
11	A11	38	Hs00181613_m1	5.25956	3.02406
11	A11	39	Hs00181613_m1	5.53142	3.29233
11	A11	40	Hs00181613_m1	5.74704	3.50434
12	A12	1	Hs00169867_m1	2.22103	-0.014527
12	A12	2	Hs00169867_m1	2.22705	-0.0124456
12	A12	3	Hs00169867_m1	2.23609	-0.0073483
12	A12	4	Hs00169867_m1	2.24097	-0.00641327
12	A12	5	Hs00169867_m1	2.24674	-0.00457845
12	A12	6	Hs00169867_m1	2.25323	-0.00203648
12	A12	7	Hs00169867_m1	2.26245	0.00324181
12	A12	8	Hs00169867_m1	2.26832	0.00517891
12	A12	9	Hs00169867_m1	2.2678	0.000716858
12	A12	10	Hs00169867_m1	2.27247	0.00144684
12	A12	11	Hs00169867_m1	2.27977	0.00480754
12	A12	12	Hs00169867_m1	2.28434	0.00543668
12	A12	13	Hs00169867_m1	2.28784	0.00499102
12	A12	14	Hs00169867_m1	2.29175	0.0049595
12	A12	15	Hs00169867_m1	2.29469	0.00395642
12	A12	16	Hs00169867_m1	2.29649	0.00181656
12	A12	17	Hs00169867_m1	2.29987	0.0012548
12	A12	18	Hs00169867_m1	2.3011	-0.00145059
12	A12	19	Hs00169867_m1	2.30622	-0.000271424
12	A12	20	Hs00169867_m1	2.30516	-0.00527707
12	A12	21	Hs00169867_m1	2.30941	-0.00496813
12	A12	22	Hs00169867_m1	2.31594	-0.00237681
12	A12	23	Hs00169867_m1	2.31917	-0.0030864
12	A12	24	Hs00169867_m1	2.32565	-0.000544194
12	A12	25	Hs00169867_m1	2.34144	0.0113025
12	A12	26	Hs00169867_m1	2.36157	0.0274878
12	A12	27	Hs00169867_m1	2.39802	0.0599985
12	A12	28	Hs00169867_m1	2.47303	0.131066
12	A12	29	Hs00169867_m1	2.6174	0.271496
12	A12	30	Hs00169867_m1	2.85438	0.504535
12	A12	31	Hs00169867_m1	3.19971	0.845922
12	A12	32	Hs00169867_m1	3.63958	1.28185
12	A12	33	Hs00169867_m1	4.13223	1.77056
12	A12	34	Hs00169867_m1	4.61494	2.24933
12	A12	35	Hs00169867_m1	5.05396	2.68441
12	A12	36	Hs00169867_m1	5.43927	3.06578
12	A12	37	Hs00169867_m1	5.77677	3.39934
12	A12	38	Hs00169867_m1	6.05795	3.67658
12	A12	39	Hs00169867_m1	6.29856	3.91325
12	A12	40	Hs00169867_m1	6.46761	4.07835
13	B1	1	Hs00171022_m1	1.35801	0.0143628
13	B1	2	Hs00171022_m1	1.35468	0.00804099
13	B1	3	Hs00171022_m1	1.3525	0.0028628
13	B1	4	Hs00171022_m1	1.35548	0.0028553
13	B1	5	Hs00171022_m1	1.35833	0.00270797
13	B1	6	Hs00171022_m1	1.35743	-0.00118253
13	B1	7	Hs00171022_m1	1.35985	-0.00176187
13	B1	8	Hs00171022_m1	1.35984	-0.00476759
13	B1	9	Hs00171022_m1	1.36368	-0.0039206
13	B1	10	Hs00171022_m1	1.36898	-0.00161019
13	B1	11	Hs00171022_m1	1.37013	-0.00345851
13	B1	12	Hs00171022_m1	1.37622	-0.000365491
13	B1	13	Hs00171022_m1	1.38271	0.00313356
13	B1	14	Hs00171022_m1	1.38808	0.00550715
13	B1	15	Hs00171022_m1	1.39869	0.0131244
13	B1	16	Hs00171022_m1	1.41966	0.0310975
13	B1	17	Hs00171022_m1	1.45745	0.065896
13	B1	18	Hs00171022_m1	1.52558	0.131026
13	B1	19	Hs00171022_m1	1.65704	0.259496
13	B1	20	Hs00171022_m1	1.89678	0.496246
13	B1	21	Hs00171022_m1	2.2972	0.893671
13	B1	22	Hs00171022_m1	2.91579	1.50926
13	B1	23	Hs00171022_m1	3.76999	2.36047
13	B1	24	Hs00171022_m1	4.7715	3.35898
13	B1	25	Hs00171022_m1	5.78625	4.37074
13	B1	26	Hs00171022_m1	6.69448	5.27597
13	B1	27	Hs00171022_m1	7.44443	6.02293
13	B1	28	Hs00171022_m1	8.01678	6.59229
13	B1	29	Hs00171022_m1	8.43174	7.00425
13	B1	30	Hs00171022_m1	8.71821	7.28772
13	B1	31	Hs00171022_m1	8.93644	7.50297
13	B1	32	Hs00171022_m1	9.08266	7.64619
13	B1	33	Hs00171022_m1	9.16682	7.72735
13	B1	34	Hs00171022_m1	9.25208	7.80962
13	B1	35	Hs00171022_m1	9.32093	7.87547
13	B1	36	Hs00171022_m1	9.3579	7.90946
13	B1	37	Hs00171022_m1	9.4053	7.95386
13	B1	38	Hs00171022_m1	9.44674	7.99231
13	B1	39	Hs00171022_m1	9.48248	8.02505
13	B1	40	Hs00171022_m1	9.50949	8.04907
14	B2	1	Hs00174781_m1	1.54832	-0.00279583
14	B2	2	Hs00174781_m1	1.55068	-0.00291552
14	B2	3	Hs00174781_m1	1.55564	-0.000440867
14	B2	4	Hs00174781_m1	1.56026	0.00170072
14	B2	5	Hs00174781_m1	1.56211	0.00107462
14	B2	6	Hs00174781_m1	1.5643	0.00077778
14	B2	7	Hs00174781_m1	1.56496	-0.00104256
14	B2	8	Hs00174781_m1	1.56538	-0.00309845
14	B2	9	Hs00174781_m1	1.57089	-6.81582e-05
14	B2	10	Hs00174781_m1	1.5746	0.00116398
14	B2	11	Hs00174781_m1	1.57532	-0.000600686
14	B2	12	Hs00174781_m1	1.5798	0.00140262
14	B2	13	Hs00174781_m1	1.58235	0.00147222
14	B2	14	Hs00174781_m1	1.58311	-0.00025024
14	B2	15	Hs00174781_m1	1.58403	-0.00180545
14	B2	16	Hs00174781_m1	1.58608	-0.00223843
14	B2	17	Hs00174781_m1	1.58936	-0.00143783
14	B2	18	Hs00174781_m1	1.59373	0.00045389
14	B2	19	Hs00174781_m1	1.5964	0.000646522
14	B2	20	Hs00174781_m1	1.59977	0.00153116
14	B2	21	Hs00174781_m1	1.60148	0.000759155
14	B2	22	Hs00174781_m1	1.6101	0.00690677
14	B2	23	Hs00174781_m1	1.62163	0.015952
14	B2	24	Hs00174781_m1	1.64021	0.0320557
14	B2	25	Hs00174781_m1	1.67351	0.0628705
14	B2	26	Hs00174781_m1	1.73833	0.125216
14	B2	27	Hs00174781_m1	1.866	0.250409
14	B2	28	Hs00174781_m1	2.08963	0.47155
14	B2	29	Hs00174781_m1	2.44056	0.820005
14	B2	30	Hs00174781_m1	2.93657	1.31353
14	B2	31	Hs00174781_m1	3.54706	1.92155
14	B2	32	Hs00174781_m1	4.21204	2.58404
14	B2	33	Hs00174781_m1	4.882	3.25152
14	B2	34	Hs00174781_m1	5.52064	3.88769
14	B2	35	Hs00174781_m1	6.10172	4.46629
14	B2	36	Hs00174781_m1	6.61882	4.98091
14	B2	37	Hs00174781_m1	7.0679	5.42751
14	B2	38	Hs00174781_m1	7.45099	5.80812
14	B2	39	Hs00174781_m1	7.76877	6.12342
14	B2	40	Hs00174781_m1	8.00571	6.35787
15	B3	1	Hs00362096_m1	1.08564	-0.00640031
15	B3	2	Hs00362096_m1	1.08609	-0.00808728
15	B3	3	Hs00362096_m1	1.0909	-0.00542634
15	B3	4	Hs00362096_m1	1.09668	-0.00178669
15	B3	5	Hs00362096_m1	1.0987	-0.00189855
15	B3	6	Hs00362096_m1	1.10442	0.00168162
15	B3	7	Hs00362096_m1	1.1068	0.00191808
15	B3	8	Hs00362096_m1	1.10908	0.0020593
15	B3	9	Hs00362096_m1	1.10949	0.000329288
15	B3	10	Hs00362096_m1	1.11389	0.00258087
15	B3	11	Hs00362096_m1	1.11557	0.00212544
15	B3	12	Hs00362096_m1	1.11703	0.00143994
15	B3	13	Hs00362096_m1	1.11823	0.000501244
15	B3	14	Hs00362096_m1	1.12131	0.00144736
15	B3	15	Hs00362096_m1	1.12154	-0.000463728
15	B3	16	Hs00362096_m1	1.12497	0.000827025
15	B3	17	Hs00362096_m1	1.12605	-0.000231957
15	B3	18	Hs00362096_m1	1.12756	-0.000863096
15	B3	19	Hs00362096_m1	1.12955	-0.00102217
15	B3	20	Hs00362096_m1	1.13201	-0.000698202
15	B3	21	Hs00362096_m1	1.13453	-0.000318208
15	B3	22	Hs00362096_m1	1.13616	-0.000826801
15	B3	23	Hs00362096_m1	1.13797	-0.00116326
15	B3	24	Hs00362096_m1	1.14106	-0.000211176
15	B3	25	Hs00362096_m1	1.14916	0.00575353
15	B3	26	Hs00362096_m1	1.15986	0.0143145
15	B3	27	Hs00362096_m1	1.17999	0.0322957
15	B3	28	Hs00362096_m1	1.21696	0.0671284
15	B3	29	Hs00362096_m1	1.28852	0.136549
15	B3	30	Hs00362096_m1	1.42151	0.267401
15	B3	31	Hs00362096_m1	1.64279	0.486537
15	B3	32	Hs00362096_m1	1.97732	0.818928
15	B3	33	Hs00362096_m1	2.42106	1.26053
15	B3	34	Hs00362096_m1	2.93983	1.77716
15	B3	35	Hs00362096_m1	3.50069	2.33588
15	B3	36	Hs00362096_m1	4.05736	2.89041
15	B3	37	Hs00362096_m1	4.57913	3.41004
15	B3	38	Hs00362096_m1	5.05579	3.88456
15	B3	39	Hs00362096_m1	5.47559	4.30222
15	B3	40	Hs00362096_m1	5.79006	4.61454
16	B4	1	Hs00265254_m1	1.00673	-0.00167926
16	B4	2	Hs00265254_m1	1.00688	-0.0042427
16	B4	3	Hs00265254_m1	1.00909	-0.00475169
16	B4	4	Hs00265254_m1	1.01531	-0.0012593
16	B4	5	Hs00265254_m1	1.02012	0.000832269
16	B4	6	Hs00265254_m1	1.02275	0.000748024
16	B4	7	Hs00265254_m1	1.02435	-0.000369168
16	B4	8	Hs00265254_m1	1.02708	-0.000359475
16	B4	9	Hs00265254_m1	1.03185	0.00168417
16	B4	10	Hs00265254_m1	1.03567	0.00278582
16	B4	11	Hs00265254_m1	1.03629	0.000685981
16	B4	12	Hs00265254_m1	1.04118	0.00285396
16	B4	13	Hs00265254_m1	1.04258	0.00154305
16	B4	14	Hs00265254_m1	1.04632	0.00256435
16	B4	15	Hs00265254_m1	1.04856	0.00208302
16	B4	16	Hs00265254_m1	1.04732	-0.00188303
16	B4	17	Hs00265254_m1	1.0499	-0.00201854
16	B4	18	Hs00265254_m1	1.05177	-0.00287132
16	B4	19	Hs00265254_m1	1.05442	-0.00293328
16	B4	20	Hs00265254_m1	1.0581	-0.00197933
16	B4	21	Hs00265254_m1	1.06544	0.00264448
16	B4	22	Hs00265254_m1	1.07436	0.00884376
16	B4	23	Hs00265254_m1	1.08752	0.0192878
16	B4	24	Hs00265254_m1	1.11332	0.0423608
16	B4	25	Hs00265254_m1	1.16096	0.0872812
16	B4	26	Hs00265254_m1	1.25197	0.175577
16	B4	27	Hs00265254_m1	1.4206	0.341486
16	B4	28	Hs00265254_m1	1.70718	0.625344
16	B4	29	Hs00265254_m1	2.13659	1.05204
16	B4	30	Hs00265254_m1	2.69974	1.61247
16	B4	31	Hs00265254_m1	3.35365	2.26366
16	B4	32	Hs00265254_m1	4.03466	2.94195
16	B4	33	Hs00265254_m1	4.69904	3.60361
16	B4	34	Hs00265254_m1	5.31885	4.2207
16	B4	35	Hs00265254_m1	5.87421	4.77334
16	B4	36	Hs00265254_m1	6.35882	5.25523
16	B4	37	Hs00265254_m1	6.77612	5.66981
16	B4	38	Hs00265254_m1	7.1328	6.02378
16	B4	39	Hs00265254_m1	7.42916	6.31742
16	B4	40	Hs00265254_m1	7.6507	6.53623
17	B5	1	Hs00266645_m1	2.22977	-0.00430924
17	B5	2	Hs00266645_m1	2.23088	-0.00776704
17	B5	3	Hs00266645_m1	2.23751	-0.00571546
17	B5	4	Hs00266645_m1	2.24599	-0.00181232
17	B5	5	Hs00266645_m1	2.25551	0.00313224
17	B5	6	Hs00266645_m1	2.25911	0.00216138
17	B5	7	Hs00266645_m1	2.26103	-0.000494132
17	B5	8	Hs00266645_m1	2.26777	0.00166617
17	B5	9	Hs00266645_m1	2.27149	0.000810236
17	B5	10	Hs00266645_m1	2.27693	0.00167735
17	B5	11	Hs00266645_m1	2.28162	0.00178654
17	B5	12	Hs00266645_m1	2.28491	0.000503122
17	B5	13	Hs00266645_m1	2.28878	-0.000199269
17	B5	14	Hs00266645_m1	2.29306	-0.000498495
17	B5	15	Hs00266645_m1	2.30079	0.00265863
17	B5	16	Hs00266645_m1	2.30038	-0.00232266
17	B5	17	Hs00266645_m1	2.30393	-0.00335335
17	B5	18	Hs00266645_m1	2.31269	0.000828979
17	B5	19	Hs00266645_m1	2.33305	0.0166173
17	B5	20	Hs00266645_m1	2.36618	0.0451705
17	B5	21	Hs00266645_m1	2.41899	0.0934081
17	B5	22	Hs00266645_m1	2.51953	0.18937
17	B5	23	Hs00266645_m1	2.7039	0.369167
17	B5	24	Hs00266645_m1	3.00837	0.669055
17	B5	25	Hs00266645_m1	3.4644	1.12051
17	B5	26	Hs00266645_m1	4.06247	1.71401
17	B5	27	Hs00266645_m1	4.7573	2.40426
17	B5	28	Hs00266645_m1	5.50114	3.14353
17	B5	29	Hs00266645_m1	6.23679	3.87461
17	B5	30	Hs00266645_m1	6.95111	4.58434
17	B5	31	Hs00266645_m1	7.6173	5.24596
17	B5	32	Hs00266645_m1	8.20074	5.82482
17	B5	33	Hs00266645_m1	8.70081	6.32032
17	B5	34	Hs00266645_m1	9.11129	6.72622
17	B5	35	Hs00266645_m1	9.42099	7.03135
17	B5	36	Hs00266645_m1	9.66038	7.26616
17	B5	37	Hs00266645_m1	9.8488	7.45001
17	B5	38	Hs00266645_m1	9.97243	7.56906
17	B5	39	Hs00266645_m1	10.0733	7.66531
17	B5	40	Hs00266645_m1	10.1448	7.73225
18	B6	1	Hs00173564_m1	0.531758	-0.00648956
18	B6	2	Hs00173564_m1	0.531704	-0.00780941
18	B6	3	Hs00173564_m1	0.534071	-0.00670859
18	B6	4	Hs00173564_m1	0.540789	-0.0012567
18	B6	5	Hs00173564_m1	0.544219	0.000906688
18	B6	6	Hs00173564_m1	0.545626	0.00104769
18	B6	7	Hs00173564_m1	0.548143	0.00229859
18	B6	8	Hs00173564_m1	0.547874	0.000762495
18	B6	9	Hs00173564_m1	0.548577	0.000199864
18	B6	10	Hs00173564_m1	0.55212	0.0024762
18	B6	11	Hs00173564_m1	0.554058	0.00314816
18	B6	12	Hs00173564_m1	0.555761	0.0035845
18	B6	13	Hs00173564_m1	0.557413	0.00397066
18	B6	14	Hs00173564_m1	0.55738	0.00267143
18	B6	15	Hs00173564_m1	0.557079	0.00110429
18	B6	16	Hs00173564_m1	0.557971	0.000729468
18	B6	17	Hs00173564_m1	0.558428	-7.92109e-05
18	B6	18	Hs00173564_m1	0.55862	-0.00115349
18	B6	19	Hs00173564_m1	0.559045	-0.00199471
18	B6	20	Hs00173564_m1	0.561187	-0.00111926
18	B6	21	Hs00173564_m1	0.561118	-0.00245497
18	B6	22	Hs00173564_m1	0.562236	-0.00260227
18	B6	23	Hs00173564_m1	0.56525	-0.000854865
18	B6	24	Hs00173564_m1	0.565409	-0.00196264
18	B6	25	Hs00173564_m1	0.565216	-0.00342113
18	B6	26	Hs00173564_m1	0.566768	-0.00313541
18	B6	27	Hs00173564_m1	0.569496	-0.00167399
18	B6	28	Hs00173564_m1	0.569844	-0.00259269
18	B6	29	Hs00173564_m1	0.572378	-0.00132505
18	B6	30	Hs00173564_m1	0.575176	0.000206949
18	B6	31	Hs00173564_m1	0.57613	-0.000104926
18	B6	32	Hs00173564_m1	0.577732	0.000230506
18	B6	33	Hs00173564_m1	0.57901	0.000242047
18	B6	34	Hs00173564_m1	0.580045	1.14727e-05
18	B6	35	Hs00173564_m1	0.580918	-0.000381941
18	B6	36	Hs00173564_m1	0.584504	0.00193779
18	B6	37	Hs00173564_m1	0.586665	0.00283249
18	B6	38	Hs00173564_m1	0.587049	0.0019496
18	B6	39	Hs00173564_m1	0.588876	0.00251094
18	B6	40	Hs00173564_m1	0.590142	0.00251044
19	B7	1	Hs00246256_m1	0.901969	-0.00130688
19	B7	2	Hs00246256_m1	0.90364	-0.00184942
19	B7	3	Hs00246256_m1	0.906557	-0.00114598
19	B7	4	Hs00246256_m1	0.910753	0.000836701
19	B7	5	Hs00246256_m1	0.912312	0.00018223
19	B7	6	Hs00246256_m1	0.913769	-0.000574881
19	B7	7	Hs00246256_m1	0.915539	-0.00101811
19	B7	8	Hs00246256_m1	0.919651	0.000880521
19	B7	9	Hs00246256_m1	0.922689	0.0017049
19	B7	10	Hs00246256_m1	0.924045	0.000847058
19	B7	11	Hs00246256_m1	0.925306	-0.000105258
19	B7	12	Hs00246256_m1	0.926915	-0.000710198
19	B7	13	Hs00246256_m1	0.928819	-0.00101956
19	B7	14	Hs00246256_m1	0.932167	0.000114765
19	B7	15	Hs00246256_m1	0.935009	0.00074376
19	B7	16	Hs00246256_m1	0.935726	-0.000752925
19	B7	17	Hs00246256_m1	0.938909	0.000215877
19	B7	18	Hs00246256_m1	0.939682	-0.0012246
19	B7	19	Hs00246256_m1	0.944146	0.0010257
19	B7	20	Hs00246256_m1	0.952115	0.00678201
19	B7	21	Hs00246256_m1	0.95961	0.0120631
19	B7	22	Hs00246256_m1	0.97556	0.0257991
19	B7	23	Hs00246256_m1	1.00337	0.0513972
19	B7	24	Hs00246256_m1	1.06084	0.106651
19	B7	25	Hs00246256_m1	1.1614	0.205001
19	B7	26	Hs00246256_m1	1.3346	0.375985
19	B7	27	Hs00246256_m1	1.61674	0.655909
19	B7	28	Hs00246256_m1	2.01748	1.05444
19	B7	29	Hs00246256_m1	2.5115	1.54624
19	B7	30	Hs00246256_m1	3.05775	2.09028
19	B7	31	Hs00246256_m1	3.61767	2.64798
19	B7	32	Hs00246256_m1	4.15126	3.17937
19	B7	33	Hs00246256_m1	4.6378	3.66369
19	B7	34	Hs00246256_m1	5.07943	4.10311
19	B7	35	Hs00246256_m1	5.47194	4.4934
19	B7	36	Hs00246256_m1	5.81197	4.83122
19	B7	37	Hs00246256_m1	6.10253	5.11957
19	B7	38	Hs00246256_m1	6.33951	5.35433
19	B7	39	Hs00246256_m1	6.53237	5.54498
19	B7	40	Hs00246256_m1	6.67047	5.68087
20	B8	1	Hs00300159_m1	1.22326	-0.00884025
20	B8	2	Hs00300159_m1	1.23005	-0.00421482
20	B8	3	Hs00300159_m1	1.23781	0.00137691
20	B8	4	Hs00300159_m1	1.23995	0.00135282
20	B8	5	Hs00300159_m1	1.24037	-0.000394684
20	B8	6	Hs00300159_m1	1.24268	-0.000256892
20	B8	7	Hs00300159_m1	1.24501	-9.16824e-05
20	B8	8	Hs00300159_m1	1.24766	0.000395631
20	B8	9	Hs00300159_m1	1.2482	-0.0012329
20	B8	10	Hs00300159_m1	1.24956	-0.00204425
20	B8	11	Hs00300159_m1	1.25463	0.000863723
20	B8	12	Hs00300159_m1	1.25732	0.00139097
20	B8	13	Hs00300159_m1	1.25813	2.79184e-05
20	B8	14	Hs00300159_m1	1.26119	0.000926981
20	B8	15	Hs00300159_m1	1.26267	0.000238294
20	B8	16	Hs00300159_m1	1.26273	-0.00186398
20	B8	17	Hs00300159_m1	1.26384	-0.00292567
20	B8	18	Hs00300159_m1	1.26507	-0.00386398
20	B8	19	Hs00300159_m1	1.26912	-0.00197941
20	B8	20	Hs00300159_m1	1.27635	0.00308327
20	B8	21	Hs00300159_m1	1.28043	0.00499692
20	B8	22	Hs00300159_m1	1.28788	0.0102809
20	B8	23	Hs00300159_m1	1.30329	0.0235329
20	B8	24	Hs00300159_m1	1.32772	0.0457903
20	B8	25	Hs00300159_m1	1.37523	0.0911319
20	B8	26	Hs00300159_m1	1.46257	0.176306
20	B8	27	Hs00300159_m1	1.62612	0.337694
20	B8	28	Hs00300159_m1	1.9267	0.636111
20	B8	29	Hs00300159_m1	2.42948	1.13672
20	B8	30	Hs00300159_m1	3.14807	1.85315
20	B8	31	Hs00300159_m1	4.02109	2.724
20	B8	32	Hs00300159_m1	4.93467	3.63541
20	B8	33	Hs00300159_m1	5.79837	4.49694
20	B8	34	Hs00300159_m1	6.55194	5.24834
20	B8	35	Hs00300159_m1	7.17645	5.87069
20	B8	36	Hs00300159_m1	7.67403	6.36611
20	B8	37	Hs00300159_m1	8.10496	6.79487
20	B8	38	Hs00300159_m1	8.44544	7.13318
20	B8	39	Hs00300159_m1	8.70001	7.38559
20	B8	40	Hs00300159_m1	8.87335	7.55676
21	B9	1	Hs00174103_m1	2.54915	-0.0243154
21	B9	2	Hs00174103_m1	2.55166	-0.0264871
21	B9	3	Hs00174103_m1	2.56555	-0.0172822
21	B9	4	Hs00174103_m1	2.5803	-0.00721631
21	B9	5	Hs00174103_m1	2.58949	-0.00271227
21	B9	6	Hs00174103_m1	2.59454	-0.00235124
21	B9	7	Hs00174103_m1	2.60267	0.00109422
21	B9	8	Hs00174103_m1	2.61143	0.00516672
21	B9	9	Hs00174103_m1	2.61691	0.00596954
21	B9	10	Hs00174103_m1	2.62208	0.00644597
21	B9	11	Hs00174103_m1	2.62848	0.00817004
21	B9	12	Hs00174103_m1	2.63356	0.00855873
21	B9	13	Hs00174103_m1	2.63414	0.00445109
21	B9	14	Hs00174103_m1	2.6402	0.00582659
21	B9	15	Hs00174103_m1	2.64401	0.00494881
21	B9	16	Hs00174103_m1	2.64526	0.00152042
21	B9	17	Hs00174103_m1	2.64915	0.000725359
21	B9	18	Hs00174103_m1	2.65309	-1.8915e-05
21	B9	19	Hs00174103_m1	2.65639	-0.00141121
21	B9	20	Hs00174103_m1	2.65895	-0.00352806
21	B9	21	Hs00174103_m1	2.66087	-0.00629698
21	B9	22	Hs00174103_m1	2.66508	-0.0067697
21	B9	23	Hs00174103_m1	2.67238	-0.0041599
21	B9	24	Hs00174103_m1	2.68009	-0.00113072
21	B9	25	Hs00174103_m1	2.69356	0.00765483
21	B9	26	Hs00174103_m1	2.71671	0.0261126
21	B9	27	Hs00174103_m1	2.76393	0.0686525
21	B9	28	Hs00174103_m1	2.85798	0.15801
21	B9	29	Hs00174103_m1	3.0377	0.333047
21	B9	30	Hs00174103_m1	3.37811	0.668776
21	B9	31	Hs00174103_m1	3.97439	1.26037
21	B9	32	Hs00174103_m1	4.83247	2.11376
21	B9	33	Hs00174103_m1	5.84068	3.11729
21	B9	34	Hs00174103_m1	6.83087	4.10279
21	B9	35	Hs00174103_m1	7.70865	4.97589
21	B9	36	Hs00174103_m1	8.47523	5.73779
21	B9	37	Hs00174103_m1	9.1381	6.39597
21	B9	38	Hs00174103_m1	9.67841	6.93159
21	B9	39	Hs00174103_m1	10.114	7.36249
21	B9	40	Hs00174103_m1	10.4111	7.65493
22	B10	1	Hs00174877_m1	1.13763	-0.0260199
22	B10	2	Hs00174877_m1	1.15574	-0.0107264
22	B10	3	Hs00174877_m1	1.16872	-0.000564546
22	B10	4	Hs00174877_m1	1.17106	-0.00103244
22	B10	5	Hs00174877_m1	1.17522	0.000313427
22	B10	6	Hs00174877_m1	1.17821	0.000494147
22	B10	7	Hs00174877_m1	1.18121	0.000680827
22	B10	8	Hs00174877_m1	1.18434	0.000996134
22	B10	9	Hs00174877_m1	1.18507	-0.0010861
22	B10	10	Hs00174877_m1	1.19066	0.00168933
22	B10	11	Hs00174877_m1	1.19356	0.00178386
22	B10	12	Hs00174877_m1	1.19597	0.00137784
22	B10	13	Hs00174877_m1	1.19444	-0.0029646
22	B10	14	Hs00174877_m1	1.19775	-0.00247036
22	B10	15	Hs00174877_m1	1.20314	0.0001129
22	B10	16	Hs00174877_m1	1.20513	-0.000710599
22	B10	17	Hs00174877_m1	1.20831	-0.000341171
22	B10	18	Hs00174877_m1	1.21319	0.00172007
22	B10	19	Hs00174877_m1	1.2164	0.00211668
22	B10	20	Hs00174877_m1	1.21797	0.000882269
22	B10	21	Hs00174877_m1	1.218	-0.00190544
22	B10	22	Hs00174877_m1	1.22034	-0.0023762
22	B10	23	Hs00174877_m1	1.22464	-0.000886564
22	B10	24	Hs00174877_m1	1.22712	-0.00122345
22	B10	25	Hs00174877_m1	1.2323	0.00114047
22	B10	26	Hs00174877_m1	1.23622	0.00225352
22	B10	27	Hs00174877_m1	1.24421	0.00742935
22	B10	28	Hs00174877_m1	1.2611	0.0215099
22	B10	29	Hs00174877_m1	1.28627	0.0438619
22	B10	30	Hs00174877_m1	1.32999	0.0847769
22	B10	31	Hs00174877_m1	1.41066	0.16263
22	B10	32	Hs00174877_m1	1.55901	0.308163
22	B10	33	Hs00174877_m1	1.83105	0.577398
22	B10	34	Hs00174877_m1	2.29359	1.03712
22	B10	35	Hs00174877_m1	2.97298	1.7137
22	B10	36	Hs00174877_m1	3.84214	2.58005
22	B10	37	Hs00174877_m1	4.83264	3.56774
22	B10	38	Hs00174877_m1	5.84819	4.58047
22	B10	39	Hs00174877_m1	6.81123	5.5407
22	B10	40	Hs00174877_m1	7.55583	6.28249
23	B11	1	Hs00171064_m1	1.7681	-0.0288132
23	B11	2	Hs00171064_m1	1.77673	-0.027006
23	B11	3	Hs00171064_m1	1.7967	-0.0138533
23	B11	4	Hs00171064_m1	1.81192	-0.00545555
23	B11	5	Hs00171064_m1	1.82195	-0.00224272
23	B11	6	Hs00171064_m1	1.83033	-0.000679755
23	B11	7	Hs00171064_m1	1.84398	0.00614964
23	B11	8	Hs00171064_m1	1.85129	0.0066396
23	B11	9	Hs00171064_m1	1.85574	0.00427212
23	B11	10	Hs00171064_m1	1.86571	0.00742749
23	B11	11	Hs00171064_m1	1.87253	0.00742643
23	B11	12	Hs00171064_m1	1.87826	0.0063321
23	B11	13	Hs00171064_m1	1.881	0.00225313
23	B11	14	Hs00171064_m1	1.88418	-0.00137677
23	B11	15	Hs00171064_m1	1.89157	-0.000810039
23	B11	16	Hs00171064_m1	1.89889	-0.000307438
23	B11	17	Hs00171064_m1	1.89994	-0.00608121
23	B11	18	Hs00171064_m1	1.90611	-0.00672588
23	B11	19	Hs00171064_m1	1.91669	-0.00296791
23	B11	20	Hs00171064_m1	1.93115	0.00467652
23	B11	21	Hs00171064_m1	1.95569	0.0223959
23	B11	22	Hs00171064_m1	1.99983	0.059723
23	B11	23	Hs00171064_m1	2.08964	0.142713
23	B11	24	Hs00171064_m1	2.2546	0.300855
23	B11	25	Hs00171064_m1	2.5221	0.561537
23	B11	26	Hs00171064_m1	2.90743	0.940044
23	B11	27	Hs00171064_m1	3.40291	1.4287
23	B11	28	Hs00171064_m1	3.97774	1.99672
23	B11	29	Hs00171064_m1	4.58523	2.59739
23	B11	30	Hs00171064_m1	5.1869	3.19224
23	B11	31	Hs00171064_m1	5.7815	3.78002
23	B11	32	Hs00171064_m1	6.34775	4.33946
23	B11	33	Hs00171064_m1	6.87425	4.85913
23	B11	34	Hs00171064_m1	7.34236	5.32043
23	B11	35	Hs00171064_m1	7.74628	5.71753
23	B11	36	Hs00171064_m1	8.09145	6.05588
23	B11	37	Hs00171064_m1	8.3864	6.34401
23	B11	38	Hs00171064_m1	8.63048	6.58127
23	B11	39	Hs00171064_m1	8.81785	6.76182
23	B11	40	Hs00171064_m1	8.93763	6.87478
24	B12	1	Hs00157317_m1	1.01513	-0.00866785
24	B12	2	Hs00157317_m1	1.01878	-0.00714109
24	B12	3	Hs00157317_m1	1.02554	-0.00250571
24	B12	4	Hs00157317_m1	1.03162	0.0014441
24	B12	5	Hs00157317_m1	1.03283	0.000529929
24	B12	6	Hs00157317_m1	1.0346	0.000179263
24	B12	7	Hs00157317_m1	1.03539	-0.00115321
24	B12	8	Hs00157317_m1	1.03728	-0.00138872
24	B12	9	Hs00157317_m1	1.04124	0.000444527
24	B12	10	Hs00157317_m1	1.04591	0.00298945
24	B12	11	Hs00157317_m1	1.04811	0.00306353
24	B12	12	Hs00157317_m1	1.04819	0.00101616
24	B12	13	Hs00157317_m1	1.04757	-0.00172704
24	B12	14	Hs00157317_m1	1.05106	-0.000358587
24	B12	15	Hs00157317_m1	1.05367	0.000129026
24	B12	16	Hs00157317_m1	1.05498	-0.000690848
24	B12	17	Hs00157317_m1	1.05613	-0.00166629
24	B12	18	Hs00157317_m1	1.05717	-0.00274902
24	B12	19	Hs00157317_m1	1.06169	-0.000356085
24	B12	20	Hs00157317_m1	1.06438	0.000215452
24	B12	21	Hs00157317_m1	1.06888	0.00258407
24	B12	22	Hs00157317_m1	1.07773	0.00931205
24	B12	23	Hs00157317_m1	1.09713	0.0265877
24	B12	24	Hs00157317_m1	1.12454	0.0518776
24	B12	25	Hs00157317_m1	1.16877	0.0939812
24	B12	26	Hs00157317_m1	1.25369	0.176774
24	B12	27	Hs00157317_m1	1.40527	0.326229
24	B12	28	Hs00157317_m1	1.64038	0.55921
24	B12	29	Hs00157317_m1	1.94869	0.865402
24	B12	30	Hs00157317_m1	2.31459	1.22918
24	B12	31	Hs00157317_m1	2.70544	1.6179
24	B12	32	Hs00157317_m1	3.10322	2.01356
24	B12	33	Hs00157317_m1	3.49857	2.40678
24	B12	34	Hs00157317_m1	3.87417	2.78025
24	B12	35	Hs00157317_m1	4.22847	3.13243
24	B12	36	Hs00157317_m1	4.56312	3.46496
24	B12	37	Hs00157317_m1	4.88292	3.78263
24	B12	38	Hs00157317_m1	5.18611	4.08369
24	B12	39	Hs00157317_m1	5.46784	4.3633
24	B12	40	Hs00157317_m1	5.69094	4.58428
25	C1	1	Hs00234042_m1	1.41333	-0.011916
25	C1	2	Hs00234042_m1	1.41583	-0.0127192
25	C1	3	Hs00234042_m1	1.42321	-0.0086349
25	C1	4	Hs00234042_m1	1.43163	-0.00351966
25	C1	5	Hs00234042_m1	1.43568	-0.00276843
25	C1	6	Hs00234042_m1	1.43992	-0.00182695
25	C1	7	Hs00234042_m1	1.44423	-0.000811316
25	C1	8	Hs00234042_m1	1.44921	0.000863424
25	C1	9	Hs00234042_m1	1.45198	0.000337441
25	C1	10	Hs00234042_m1	1.45713	0.00218575
25	C1	11	Hs00234042_m1	1.46481	0.00656547
25	C1	12	Hs00234042_m1	1.46949	0.0079516
25	C1	13	Hs00234042_m1	1.46723	0.0023901
25	C1	14	Hs00234042_m1	1.46999	0.00184791
25	C1	15	Hs00234042_m1	1.4757	0.00426246
25	C1	16	Hs00234042_m1	1.47984	0.00510059
25	C1	17	Hs00234042_m1	1.48162	0.00357825
25	C1	18	Hs00234042_m1	1.48474	0.00340525
25	C1	19	Hs00234042_m1	1.484	-0.00063383
25	C1	20	Hs00234042_m1	1.48463	-0.00330641
25	C1	21	Hs00234042_m1	1.48812	-0.00311297
25	C1	22	Hs00234042_m1	1.48959	-0.00494477
25	C1	23	Hs00234042_m1	1.49423	-0.00360513
25	C1	24	Hs00234042_m1	1.49664	-0.00449017
25	C1	25	Hs00234042_m1	1.50038	-0.00405771
25	C1	26	Hs00234042_m1	1.50731	-0.000422214
25	C1	27	Hs00234042_m1	1.51128	0.000251288
25	C1	28	Hs00234042_m1	1.51773	0.00339492
25	C1	29	Hs00234042_m1	1.52837	0.0107391
25	C1	30	Hs00234042_m1	1.54699	0.0260556
25	C1	31	Hs00234042_m1	1.57835	0.0541192
25	C1	32	Hs00234042_m1	1.6379	0.110371
25	C1	33	Hs00234042_m1	1.74492	0.214086
25	C1	34	Hs00234042_m1	1.92641	0.392282
25	C1	35	Hs00234042_m1	2.21083	0.673405
25	C1	36	Hs00234042_m1	2.61916	1.07843
25	C1	37	Hs00234042_m1	3.13744	1.59341
25	C1	38	Hs00234042_m1	3.73629	2.18896
25	C1	39	Hs00234042_m1	4.38462	2.834
25	C1	40	Hs00234042_m1	4.94313	3.3892
26	C2	1	Hs00383235_m1	1.85827	-0.015623
26	C2	2	Hs00383235_m1	1.86898	-0.0075385
26	C2	3	Hs00383235_m1	1.88077	0.00162914
26	C2	4	Hs00383235_m1	1.88764	0.00586379
26	C2	5	Hs00383235_m1	1.88754	0.00313661
26	C2	6	Hs00383235_m1	1.88801	0.000987118
26	C2	7	Hs00383235_m1	1.89048	0.000831521
26	C2	8	Hs00383235_m1	1.88902	-0.00325715
26	C2	9	Hs00383235_m1	1.89037	-0.00454058
26	C2	10	Hs00383235_m1	1.89327	-0.00426536
26	C2	11	Hs00383235_m1	1.89803	-0.0021282
26	C2	12	Hs00383235_m1	1.90155	-0.00123964
26	C2	13	Hs00383235_m1	1.90404	-0.00137533
26	C2	14	Hs00383235_m1	1.90678	-0.00126056
26	C2	15	Hs00383235_m1	1.9088	-0.00187416
26	C2	16	Hs00383235_m1	1.91366	0.000360032
26	C2	17	Hs00383235_m1	1.91652	0.000596277
26	C2	18	Hs00383235_m1	1.91786	-0.000692285
26	C2	19	Hs00383235_m1	1.92188	0.000700528
26	C2	20	Hs00383235_m1	1.9249	0.00109687
26	C2	21	Hs00383235_m1	1.92887	0.0024414
26	C2	22	Hs00383235_m1	1.93205	0.00298998
26	C2	23	Hs00383235_m1	1.93911	0.00742573
26	C2	24	Hs00383235_m1	1.95392	0.0196005
26	C2	25	Hs00383235_m1	1.9842	0.0472622
26	C2	26	Hs00383235_m1	2.03832	0.0987531
26	C2	27	Hs00383235_m1	2.14559	0.203393
26	C2	28	Hs00383235_m1	2.34969	0.404869
26	C2	29	Hs00383235_m1	2.67855	0.731095
26	C2	30	Hs00383235_m1	3.07895	1.12887
26	C2	31	Hs00383235_m1	3.50946	1.55675
26	C2	32	Hs00383235_m1	3.94837	1.99304
26	C2	33	Hs00383235_m1	4.37881	2.42085
26	C2	34	Hs00383235_m1	4.78949	2.8289
26	C2	35	Hs00383235_m1	5.18365	3.22044
26	C2	36	Hs00383235_m1	5.55935	3.59351
26	C2	37	Hs00383235_m1	5.9178	3.94933
26	C2	38	Hs00383235_m1	6.24725	4.27616
26	C2	39	Hs00383235_m1	6.54504	4.57132
26	C2	40	Hs00383235_m1	6.79282	4.81647
27	C3	1	Hs00260905_m1	1.48535	-0.00721352
27	C3	2	Hs00260905_m1	1.48717	-0.0080148
27	C3	3	Hs00260905_m1	1.49141	-0.00640961
27	C3	4	Hs00260905_m1	1.49652	-0.00392668
27	C3	5	Hs00260905_m1	1.49889	-0.00418628
27	C3	6	Hs00260905_m1	1.50295	-0.00275645
27	C3	7	Hs00260905_m1	1.5064	-0.00193196
27	C3	8	Hs00260905_m1	1.5098	-0.00116171
27	C3	9	Hs00260905_m1	1.51495	0.00135352
27	C3	10	Hs00260905_m1	1.51767	0.00145143
27	C3	11	Hs00260905_m1	1.52346	0.00460491
27	C3	12	Hs00260905_m1	1.52655	0.0050713
27	C3	13	Hs00260905_m1	1.52749	0.00338035
27	C3	14	Hs00260905_m1	1.53106	0.00431892
27	C3	15	Hs00260905_m1	1.53158	0.0022123
27	C3	16	Hs00260905_m1	1.53459	0.00259345
27	C3	17	Hs00260905_m1	1.53559	0.000963415
27	C3	18	Hs00260905_m1	1.53685	-0.000404474
27	C3	19	Hs00260905_m1	1.54138	0.00149826
27	C3	20	Hs00260905_m1	1.5457	0.00318058
27	C3	21	Hs00260905_m1	1.54829	0.00314176
27	C3	22	Hs00260905_m1	1.54789	0.000116384
27	C3	23	Hs00260905_m1	1.55222	0.00181444
27	C3	24	Hs00260905_m1	1.55333	0.000293485
27	C3	25	Hs00260905_m1	1.55424	-0.00142404
27	C3	26	Hs00260905_m1	1.55846	0.000165053
27	C3	27	Hs00260905_m1	1.55936	-0.00156487
27	C3	28	Hs00260905_m1	1.56175	-0.00179563
27	C3	29	Hs00260905_m1	1.56401	-0.00216979
27	C3	30	Hs00260905_m1	1.56593	-0.00287427
27	C3	31	Hs00260905_m1	1.56777	-0.0036702
27	C3	32	Hs00260905_m1	1.56947	-0.00459582
27	C3	33	Hs00260905_m1	1.57564	-0.00105634
27	C3	34	Hs00260905_m1	1.58309	0.00376858
27	C3	35	Hs00260905_m1	1.59076	0.0088058
27	C3	36	Hs00260905_m1	1.60173	0.0171458
27	C3	37	Hs00260905_m1	1.61655	0.0293385
27	C3	38	Hs00260905_m1	1.63708	0.0472391
27	C3	39	Hs00260905_m1	1.66848	0.0760121
27	C3	40	Hs00260905_m1	1.6973	0.102201
28	C4	1	Hs00608187_m1	0.921469	-0.0288695
28	C4	2	Hs00608187_m1	0.926827	-0.0262739
28	C4	3	Hs00608187_m1	0.938956	-0.0169063
28	C4	4	Hs00608187_m1	0.949866	-0.00875861
28	C4	5	Hs00608187_m1	0.957238	-0.00414821
28	C4	6	Hs00608187_m1	0.962513	-0.00163547
28	C4	7	Hs00608187_m1	0.967625	0.000714486
28	C4	8	Hs00608187_m1	0.973692	0.00401996
28	C4	9	Hs00608187_m1	0.977021	0.00458679
28	C4	10	Hs00608187_m1	0.981017	0.00582029
28	C4	11	Hs00608187_m1	0.98436	0.00640195
28	C4	12	Hs00608187_m1	0.985096	0.00437609
28	C4	13	Hs00608187_m1	0.988188	0.00470533
28	C4	14	Hs00608187_m1	0.991983	0.00573904
28	C4	15	Hs00608187_m1	0.993947	0.00494074
28	C4	16	Hs00608187_m1	0.996622	0.0048537
28	C4	17	Hs00608187_m1	0.998801	0.00427033
28	C4	18	Hs00608187_m1	1.00111	0.00381362
28	C4	19	Hs00608187_m1	1.00135	0.001294
28	C4	20	Hs00608187_m1	1.00118	-0.00163642
28	C4	21	Hs00608187_m1	1.00332	-0.00225454
28	C4	22	Hs00608187_m1	1.0052	-0.00314207
28	C4	23	Hs00608187_m1	1.00923	-0.00187358
28	C4	24	Hs00608187_m1	1.01296	-0.000903354
28	C4	25	Hs00608187_m1	1.01508	-0.00154984
28	C4	26	Hs00608187_m1	1.01734	-0.00205078
28	C4	27	Hs00608187_m1	1.01728	-0.00486926
28	C4	28	Hs00608187_m1	1.02136	-0.00355177
28	C4	29	Hs00608187_m1	1.02542	-0.00225611
28	C4	30	Hs00608187_m1	1.03169	0.00125614
28	C4	31	Hs00608187_m1	1.04295	0.009748
28	C4	32	Hs00608187_m1	1.06277	0.0268099
28	C4	33	Hs00608187_m1	1.095	0.056281
28	C4	34	Hs00608187_m1	1.15754	0.116059
28	C4	35	Hs00608187_m1	1.27323	0.228979
28	C4	36	Hs00608187_m1	1.47575	0.428742
28	C4	37	Hs00608187_m1	1.78529	0.735516
28	C4	38	Hs00608187_m1	2.19913	1.1466
28	C4	39	Hs00608187_m1	2.6958	1.6405
28	C4	40	Hs00608187_m1	3.15678	2.09873
29	C5	1	Hs99999918_m1	1.21973	-0.003542
29	C5	2	Hs99999918_m1	1.2204	-0.00630182
29	C5	3	Hs99999918_m1	1.2258	-0.00434
29	C5	4	Hs99999918_m1	1.23292	-0.000649286
29	C5	5	Hs99999918_m1	1.23627	-0.000732261
29	C5	6	Hs99999918_m1	1.2412	0.000765837
29	C5	7	Hs99999918_m1	1.24573	0.00186065
29	C5	8	Hs99999918_m1	1.24966	0.00235238
29	C5	9	Hs99999918_m1	1.25206	0.00132014
29	C5	10	Hs99999918_m1	1.25426	8.53697e-05
29	C5	11	Hs99999918_m1	1.26023	0.00262154
29	C5	12	Hs99999918_m1	1.26338	0.00234223
29	C5	13	Hs99999918_m1	1.26524	0.000766516
29	C5	14	Hs99999918_m1	1.26596	-0.00195015
29	C5	15	Hs99999918_m1	1.26915	-0.00219203
29	C5	16	Hs99999918_m1	1.27313	-0.00164498
29	C5	17	Hs99999918_m1	1.27761	-0.000605961
29	C5	18	Hs99999918_m1	1.28503	0.00338182
29	C5	19	Hs99999918_m1	1.29642	0.0113437
29	C5	20	Hs99999918_m1	1.31442	0.0259051
29	C5	21	Hs99999918_m1	1.34982	0.0578734
29	C5	22	Hs99999918_m1	1.4104	0.115018
29	C5	23	Hs99999918_m1	1.5146	0.215787
29	C5	24	Hs99999918_m1	1.67921	0.376958
29	C5	25	Hs99999918_m1	1.92058	0.614892
29	C5	26	Hs99999918_m1	2.23042	0.921301
29	C5	27	Hs99999918_m1	2.58376	1.27121
29	C5	28	Hs99999918_m1	2.95487	1.63888
29	C5	29	Hs99999918_m1	3.32411	2.00469
29	C5	30	Hs99999918_m1	3.68664	2.36378
29	C5	31	Hs99999918_m1	4.03567	2.70938
29	C5	32	Hs99999918_m1	4.36635	3.03662
29	C5	33	Hs99999918_m1	4.67928	3.34612
29	C5	34	Hs99999918_m1	4.97558	3.63899
29	C5	35	Hs99999918_m1	5.2589	3.91887
29	C5	36	Hs99999918_m1	5.53004	4.18658
29	C5	37	Hs99999918_m1	5.78542	4.43852
29	C5	38	Hs99999918_m1	6.01827	4.66794
29	C5	39	Hs99999918_m1	6.22621	4.87246
29	C5	40	Hs99999918_m1	6.38336	5.02617
30	C6	1	Hs00174128_m1	1.53947	-0.00515746
30	C6	2	Hs00174128_m1	1.54245	-0.00785834
30	C6	3	Hs00174128_m1	1.55118	-0.00480404
30	C6	4	Hs00174128_m1	1.56082	-0.000849477
30	C6	5	Hs00174128_m1	1.56918	0.00183861
30	C6	6	Hs00174128_m1	1.57379	0.000768985
30	C6	7	Hs00174128_m1	1.58013	0.00143528
30	C6	8	Hs00174128_m1	1.58737	0.00298874
30	C6	9	Hs00174128_m1	1.59192	0.00186225
30	C6	10	Hs00174128_m1	1.5972	0.00147033
30	C6	11	Hs00174128_m1	1.60316	0.00174562
30	C6	12	Hs00174128_m1	1.60824	0.00115426
30	C6	13	Hs00174128_m1	1.60861	-0.00416303
30	C6	14	Hs00174128_m1	1.61343	-0.00501832
30	C6	15	Hs00174128_m1	1.62185	-0.00226979
30	C6	16	Hs00174128_m1	1.63114	0.00133752
30	C6	17	Hs00174128_m1	1.63798	0.00250307
30	C6	18	Hs00174128_m1	1.65185	0.0106915
30	C6	19	Hs00174128_m1	1.68073	0.0338974
30	C6	20	Hs00174128_m1	1.73004	0.0775258
30	C6	21	Hs00174128_m1	1.81378	0.155587
30	C6	22	Hs00174128_m1	1.96315	0.299274
30	C6	23	Hs00174128_m1	2.21265	0.543104
30	C6	24	Hs00174128_m1	2.56218	0.88695
30	C6	25	Hs00174128_m1	2.96597	1.28506
30	C6	26	Hs00174128_m1	3.37741	1.69082
30	C6	27	Hs00174128_m1	3.76343	2.07117
30	C6	28	Hs00174128_m1	4.12291	2.42497
30	C6	29	Hs00174128_m1	4.45234	2.74872
30	C6	30	Hs00174128_m1	4.75454	3.04524
30	C6	31	Hs00174128_m1	5.02516	3.31019
30	C6	32	Hs00174128_m1	5.27634	3.55569
30	C6	33	Hs00174128_m1	5.50521	3.77888
30	C6	34	Hs00174128_m1	5.71833	3.98632
30	C6	35	Hs00174128_m1	5.91746	4.17977
30	C6	36	Hs00174128_m1	6.11094	4.36758
30	C6	37	Hs00174128_m1	6.27442	4.52538
30	C6	38	Hs00174128_m1	6.4196	4.66488
30	C6	39	Hs00174128_m1	6.55961	4.79921
30	C6	40	Hs00174128_m1	6.66286	4.89678
31	C7	1	Hs00900054_m1	1.38948	-0.00482924
31	C7	2	Hs00900054_m1	1.39519	-0.00358039
31	C7	3	Hs00900054_m1	1.39944	-0.00379208
31	C7	4	Hs00900054_m1	1.40504	-0.00265742
31	C7	5	Hs00900054_m1	1.41139	-0.000764475
31	C7	6	Hs00900054_m1	1.41792	0.00130609
31	C7	7	Hs00900054_m1	1.42354	0.0024671
31	C7	8	Hs00900054_m1	1.42666	0.00112089
31	C7	9	Hs00900054_m1	1.43174	0.00173877
31	C7	10	Hs00900054_m1	1.43579	0.00132967
31	C7	11	Hs00900054_m1	1.44161	0.00269213
31	C7	12	Hs00900054_m1	1.44698	0.00359815
31	C7	13	Hs00900054_m1	1.44804	0.000195102
31	C7	14	Hs00900054_m1	1.45033	-0.00196888
31	C7	15	Hs00900054_m1	1.45515	-0.00161314
31	C7	16	Hs00900054_m1	1.4599	-0.00132558
31	C7	17	Hs00900054_m1	1.46336	-0.00232632
31	C7	18	Hs00900054_m1	1.473	0.00285263
31	C7	19	Hs00900054_m1	1.48659	0.0119898
31	C7	20	Hs00900054_m1	1.5137	0.034638
31	C7	21	Hs00900054_m1	1.56017	0.0766443
31	C7	22	Hs00900054_m1	1.64755	0.159559
31	C7	23	Hs00900054_m1	1.8109	0.318456
31	C7	24	Hs00900054_m1	2.0899	0.592988
31	C7	25	Hs00900054_m1	2.51605	1.01468
31	C7	26	Hs00900054_m1	3.09433	1.5885
31	C7	27	Hs00900054_m1	3.78779	2.2775
31	C7	28	Hs00900054_m1	4.55704	3.04229
31	C7	29	Hs00900054_m1	5.34518	3.82597
31	C7	30	Hs00900054_m1	6.11196	4.58829
31	C7	31	Hs00900054_m1	6.84335	5.31521
31	C7	32	Hs00900054_m1	7.52874	5.99615
31	C7	33	Hs00900054_m1	8.16406	6.62701
31	C7	34	Hs00900054_m1	8.73256	7.19104
31	C7	35	Hs00900054_m1	9.23546	7.68949
31	C7	36	Hs00900054_m1	9.67642	8.12598
31	C7	37	Hs00900054_m1	10.0854	8.53049
31	C7	38	Hs00900054_m1	10.4213	8.86191
31	C7	39	Hs00900054_m1	10.7121	9.14824
31	C7	40	Hs00900054_m1	10.9367	9.36845
32	C8	1	Hs00173634_m1	1.89772	-0.00170859
32	C8	2	Hs00173634_m1	1.89918	-0.00494405
32	C8	3	Hs00173634_m1	1.90368	-0.00513895
32	C8	4	Hs00173634_m1	1.91503	0.00151269
32	C8	5	Hs00173634_m1	1.91835	0.000135232
32	C8	6	Hs00173634_m1	1.92134	-0.00156815
32	C8	7	Hs00173634_m1	1.92786	0.000256116
32	C8	8	Hs00173634_m1	1.93307	0.000768838
32	C8	9	Hs00173634_m1	1.93701	1.19815e-05
32	C8	10	Hs00173634_m1	1.94185	0.000151817
32	C8	11	Hs00173634_m1	1.9518	0.00541384
32	C8	12	Hs00173634_m1	1.95751	0.00641806
32	C8	13	Hs00173634_m1	1.95769	0.00190933
32	C8	14	Hs00173634_m1	1.95861	-0.00187223
32	C8	15	Hs00173634_m1	1.96195	-0.00323049
32	C8	16	Hs00173634_m1	1.96701	-0.00286511
32	C8	17	Hs00173634_m1	1.97267	-0.00190297
32	C8	18	Hs00173634_m1	1.98035	0.0010812
32	C8	19	Hs00173634_m1	1.99747	0.0135065
32	C8	20	Hs00173634_m1	2.02785	0.0391841
32	C8	21	Hs00173634_m1	2.08562	0.0922586
32	C8	22	Hs00173634_m1	2.20561	0.207557
32	C8	23	Hs00173634_m1	2.45101	0.448255
32	C8	24	Hs00173634_m1	2.88287	0.875418
32	C8	25	Hs00173634_m1	3.53309	1.52095
32	C8	26	Hs00173634_m1	4.35623	2.33939
32	C8	27	Hs00173634_m1	5.25257	3.23103
32	C8	28	Hs00173634_m1	6.11203	4.08579
32	C8	29	Hs00173634_m1	6.85222	4.82128
32	C8	30	Hs00173634_m1	7.46004	5.42441
32	C8	31	Hs00173634_m1	7.96474	5.92441
32	C8	32	Hs00173634_m1	8.3358	6.29078
32	C8	33	Hs00173634_m1	8.59856	6.54884
32	C8	34	Hs00173634_m1	8.804	6.74959
32	C8	35	Hs00173634_m1	8.96361	6.90449
32	C8	36	Hs00173634_m1	9.08842	7.02461
32	C8	37	Hs00173634_m1	9.19174	7.12324
32	C8	38	Hs00173634_m1	9.26354	7.19033
32	C8	39	Hs00173634_m1	9.32065	7.24276
32	C8	40	Hs00173634_m1	9.36478	7.28218
33	C9	1	Hs00153458_m1	1.12688	-0.0109353
33	C9	2	Hs00153458_m1	1.13045	-0.0103568
33	C9	3	Hs00153458_m1	1.13778	-0.00600995
33	C9	4	Hs00153458_m1	1.14485	-0.00192895
33	C9	5	Hs00153458_m1	1.14998	0.000205725
33	C9	6	Hs00153458_m1	1.15318	0.000418269
33	C9	7	Hs00153458_m1	1.15925	0.00349601
33	C9	8	Hs00153458_m1	1.16205	0.0033117
33	C9	9	Hs00153458_m1	1.16263	0.000899139
33	C9	10	Hs00153458_m1	1.16686	0.00213903
33	C9	11	Hs00153458_m1	1.16898	0.00127356
33	C9	12	Hs00153458_m1	1.17217	0.00147049
33	C9	13	Hs00153458_m1	1.17511	0.00142196
33	C9	14	Hs00153458_m1	1.17562	-0.0010601
33	C9	15	Hs00153458_m1	1.17878	-0.000885345
33	C9	16	Hs00153458_m1	1.18142	-0.00124048
33	C9	17	Hs00153458_m1	1.1834	-0.00224971
33	C9	18	Hs00153458_m1	1.18684	-0.00179863
33	C9	19	Hs00153458_m1	1.19217	0.000537272
33	C9	20	Hs00153458_m1	1.20131	0.00668775
33	C9	21	Hs00153458_m1	1.2128	0.0151903
33	C9	22	Hs00153458_m1	1.23397	0.0333758
33	C9	23	Hs00153458_m1	1.27431	0.0707253
33	C9	24	Hs00153458_m1	1.34566	0.139085
33	C9	25	Hs00153458_m1	1.47346	0.263894
33	C9	26	Hs00153458_m1	1.68462	0.472066
33	C9	27	Hs00153458_m1	1.99518	0.779636
33	C9	28	Hs00153458_m1	2.40588	1.18734
33	C9	29	Hs00153458_m1	2.88933	1.66781
33	C9	30	Hs00153458_m1	3.40342	2.17891
33	C9	31	Hs00153458_m1	3.92154	2.69404
33	C9	32	Hs00153458_m1	4.42379	3.1933
33	C9	33	Hs00153458_m1	4.89041	3.65693
33	C9	34	Hs00153458_m1	5.32188	4.08541
33	C9	35	Hs00153458_m1	5.72121	4.48175
33	C9	36	Hs00153458_m1	6.08591	4.84346
33	C9	37	Hs00153458_m1	6.4069	5.16146
33	C9	38	Hs00153458_m1	6.6918	5.44337
33	C9	39	Hs00153458_m1	6.95295	5.70153
33	C9	40	Hs00153458_m1	7.14826	5.89385
34	C10	1	Hs00170014_m1	1.48738	-0.0071091
34	C10	2	Hs00170014_m1	1.49258	-0.00542058
34	C10	3	Hs00170014_m1	1.49967	-0.00184081
34	C10	4	Hs00170014_m1	1.50686	0.00183599
34	C10	5	Hs00170014_m1	1.51128	0.00274631
34	C10	6	Hs00170014_m1	1.5117	-0.000339272
34	C10	7	Hs00170014_m1	1.51478	-0.000771372
34	C10	8	Hs00170014_m1	1.51806	-0.00100594
34	C10	9	Hs00170014_m1	1.52094	-0.00163223
34	C10	10	Hs00170014_m1	1.52476	-0.00132249
34	C10	11	Hs00170014_m1	1.53006	0.000469374
34	C10	12	Hs00170014_m1	1.53461	0.00150426
34	C10	13	Hs00170014_m1	1.53697	0.000356192
34	C10	14	Hs00170014_m1	1.54217	0.00204065
34	C10	15	Hs00170014_m1	1.55755	0.0139098
34	C10	16	Hs00170014_m1	1.57781	0.030661
34	C10	17	Hs00170014_m1	1.61702	0.0663623
34	C10	18	Hs00170014_m1	1.70114	0.146977
34	C10	19	Hs00170014_m1	1.88822	0.330545
34	C10	20	Hs00170014_m1	2.25394	0.692752
34	C10	21	Hs00170014_m1	2.81732	1.25262
34	C10	22	Hs00170014_m1	3.4936	1.92539
34	C10	23	Hs00170014_m1	4.17956	2.60785
34	C10	24	Hs00170014_m1	4.80347	3.22824
34	C10	25	Hs00170014_m1	5.34433	3.76559
34	C10	26	Hs00170014_m1	5.79436	4.21211
34	C10	27	Hs00170014_m1	6.16712	4.58136
34	C10	28	Hs00170014_m1	6.46754	4.87826
34	C10	29	Hs00170014_m1	6.70499	5.11221
34	C10	30	Hs00170014_m1	6.88571	5.28941
34	C10	31	Hs00170014_m1	7.03083	5.43103
34	C10	32	Hs00170014_m1	7.15605	5.55274
34	C10	33	Hs00170014_m1	7.24724	5.64042
34	C10	34	Hs00170014_m1	7.31731	5.70697
34	C10	35	Hs00170014_m1	7.37274	5.7589
34	C10	36	Hs00170014_m1	7.41751	5.80015
34	C10	37	Hs00170014_m1	7.45442	5.83355
34	C10	38	Hs00170014_m1	7.48111	5.85674
34	C10	39	Hs00170014_m1	7.50755	5.87966
34	C10	40	Hs00170014_m1	7.53261	5.90121
35	C11	1	Hs00197064_m1	0.963209	-0.00947651
35	C11	2	Hs00197064_m1	0.967579	-0.00860044
35	C11	3	Hs00197064_m1	0.976971	-0.00270292
35	C11	4	Hs00197064_m1	0.983837	0.000669567
35	C11	5	Hs00197064_m1	0.986748	8.63933e-05
35	C11	6	Hs00197064_m1	0.991176	0.00102093
35	C11	7	Hs00197064_m1	0.995462	0.0018126
35	C11	8	Hs00197064_m1	0.996536	-0.000607768
35	C11	9	Hs00197064_m1	0.999848	-0.000788909
35	C11	10	Hs00197064_m1	1.00446	0.00033118
35	C11	11	Hs00197064_m1	1.00826	0.00063391
35	C11	12	Hs00197064_m1	1.01373	0.00260819
35	C11	13	Hs00197064_m1	1.01404	-0.000573803
35	C11	14	Hs00197064_m1	1.01674	-0.00136398
35	C11	15	Hs00197064_m1	1.02048	-0.00112539
35	C11	16	Hs00197064_m1	1.02998	0.00488604
35	C11	17	Hs00197064_m1	1.0437	0.0151152
35	C11	18	Hs00197064_m1	1.06607	0.0339839
35	C11	19	Hs00197064_m1	1.10779	0.0722166
35	C11	20	Hs00197064_m1	1.18969	0.150619
35	C11	21	Hs00197064_m1	1.3336	0.291035
35	C11	22	Hs00197064_m1	1.5755	0.529441
35	C11	23	Hs00197064_m1	1.94617	0.896616
35	C11	24	Hs00197064_m1	2.4467	1.39366
35	C11	25	Hs00197064_m1	3.05012	1.99358
35	C11	26	Hs00197064_m1	3.71249	2.65246
35	C11	27	Hs00197064_m1	4.39215	3.32862
35	C11	28	Hs00197064_m1	5.05185	3.98482
35	C11	29	Hs00197064_m1	5.6661	4.59558
35	C11	30	Hs00197064_m1	6.23483	5.16082
35	C11	31	Hs00197064_m1	6.74194	5.66444
35	C11	32	Hs00197064_m1	7.18483	6.10383
35	C11	33	Hs00197064_m1	7.5681	6.4836
35	C11	34	Hs00197064_m1	7.89623	6.80824
35	C11	35	Hs00197064_m1	8.16486	7.07338
35	C11	36	Hs00197064_m1	8.41998	7.32501
35	C11	37	Hs00197064_m1	8.62097	7.5225
35	C11	38	Hs00197064_m1	8.76661	7.66465
35	C11	39	Hs00197064_m1	8.896	7.79055
35	C11	40	Hs00197064_m1	8.98741	7.87846
36	C12	1	Hs00962914_m1	1.66713	-0.00573492
36	C12	2	Hs00962914_m1	1.67351	-0.00645585
36	C12	3	Hs00962914_m1	1.68559	-0.00147249
36	C12	4	Hs00962914_m1	1.69703	0.00287047
36	C12	5	Hs00962914_m1	1.70286	0.00159331
36	C12	6	Hs00962914_m1	1.70881	0.000443818
36	C12	7	Hs00962914_m1	1.71459	-0.000873754
36	C12	8	Hs00962914_m1	1.7206	-0.00196328
36	C12	9	Hs00962914_m1	1.72768	-0.00198183
36	C12	10	Hs00962914_m1	1.73478	-0.00197844
36	C12	11	Hs00962914_m1	1.74437	0.000504257
36	C12	12	Hs00962914_m1	1.75191	0.000950625
36	C12	13	Hs00962914_m1	1.75997	0.00190733
36	C12	14	Hs00962914_m1	1.77637	0.0112139
36	C12	15	Hs00962914_m1	1.80856	0.0363007
36	C12	16	Hs00962914_m1	1.86213	0.0827755
36	C12	17	Hs00962914_m1	1.97017	0.183708
36	C12	18	Hs00962914_m1	2.17539	0.381834
36	C12	19	Hs00962914_m1	2.54024	0.739579
36	C12	20	Hs00962914_m1	3.08565	1.27789
36	C12	21	Hs00962914_m1	3.7543	1.93944
36	C12	22	Hs00962914_m1	4.45614	2.63419
36	C12	23	Hs00962914_m1	5.13185	3.30279
36	C12	24	Hs00962914_m1	5.75906	3.92291
36	C12	25	Hs00962914_m1	6.34381	4.50056
36	C12	26	Hs00962914_m1	6.87643	5.02607
36	C12	27	Hs00962914_m1	7.35235	5.4949
36	C12	28	Hs00962914_m1	7.78293	5.91838
36	C12	29	Hs00962914_m1	8.17245	6.3008
36	C12	30	Hs00962914_m1	8.51669	6.63794
36	C12	31	Hs00962914_m1	8.8335	6.94765
36	C12	32	Hs00962914_m1	9.10926	7.2163
36	C12	33	Hs00962914_m1	9.35194	7.45189
36	C12	34	Hs00962914_m1	9.55843	7.65128
36	C12	35	Hs00962914_m1	9.72527	7.81102
36	C12	36	Hs00962914_m1	9.88487	7.96352
36	C12	37	Hs00962914_m1	10.0452	8.11677
36	C12	38	Hs00962914_m1	10.1543	8.21871
36	C12	39	Hs00962914_m1	10.244	8.30133
36	C12	40	Hs00962914_m1	10.3073	8.35752
37	D1	1	Hs00270802_s1	1.04237	-0.00616752
37	D1	2	Hs00270802_s1	1.04686	-0.00312398
37	D1	3	Hs00270802_s1	1.05104	-0.000378576
37	D1	4	Hs00270802_s1	1.05399	0.00112598
37	D1	5	Hs00270802_s1	1.05525	0.00094467
37	D1	6	Hs00270802_s1	1.0552	-0.000546507
37	D1	7	Hs00270802_s1	1.05629	-0.000892083
37	D1	8	Hs00270802_s1	1.05955	0.000923486
37	D1	9	Hs00270802_s1	1.06102	0.000954373
37	D1	10	Hs00270802_s1	1.06071	-0.000801449
37	D1	11	Hs00270802_s1	1.06298	2.32522e-05
37	D1	12	Hs00270802_s1	1.06654	0.00214388
37	D1	13	Hs00270802_s1	1.06763	0.00179747
37	D1	14	Hs00270802_s1	1.06651	-0.000771362
37	D1	15	Hs00270802_s1	1.06665	-0.00206692
37	D1	16	Hs00270802_s1	1.0684	-0.0017566
37	D1	17	Hs00270802_s1	1.06929	-0.00231008
37	D1	18	Hs00270802_s1	1.06953	-0.00351337
37	D1	19	Hs00270802_s1	1.07262	-0.00185968
37	D1	20	Hs00270802_s1	1.07549	-0.000433811
37	D1	21	Hs00270802_s1	1.08	0.00263083
37	D1	22	Hs00270802_s1	1.0836	0.00478651
37	D1	23	Hs00270802_s1	1.09074	0.0104931
37	D1	24	Hs00270802_s1	1.1051	0.0234131
37	D1	25	Hs00270802_s1	1.12848	0.0453429
37	D1	26	Hs00270802_s1	1.17425	0.0896757
37	D1	27	Hs00270802_s1	1.25372	0.167709
37	D1	28	Hs00270802_s1	1.39118	0.303723
37	D1	29	Hs00270802_s1	1.60637	0.517475
37	D1	30	Hs00270802_s1	1.90664	0.816303
37	D1	31	Hs00270802_s1	2.27265	1.18087
37	D1	32	Hs00270802_s1	2.67492	1.58169
37	D1	33	Hs00270802_s1	3.08437	1.98971
37	D1	34	Hs00270802_s1	3.48499	2.38888
37	D1	35	Hs00270802_s1	3.86046	2.76292
37	D1	36	Hs00270802_s1	4.21385	3.11486
37	D1	37	Hs00270802_s1	4.52083	3.4204
37	D1	38	Hs00270802_s1	4.78864	3.68677
37	D1	39	Hs00270802_s1	5.03067	3.92735
37	D1	40	Hs00270802_s1	5.2201	4.11535
38	D2	1	Hs00168433_m1	0.988675	-0.00452381
38	D2	2	Hs00168433_m1	0.995364	0.000459877
38	D2	3	Hs00168433_m1	1.00005	0.00344472
38	D2	4	Hs00168433_m1	1.00088	0.0025639
38	D2	5	Hs00168433_m1	1.00142	0.00139984
38	D2	6	Hs00168433_m1	1.00192	0.000195609
38	D2	7	Hs00168433_m1	1.00222	-0.00120842
38	D2	8	Hs00168433_m1	1.00254	-0.00259743
38	D2	9	Hs00168433_m1	1.00304	-0.00380178
38	D2	10	Hs00168433_m1	1.00427	-0.00427383
38	D2	11	Hs00168433_m1	1.00876	-0.00148503
38	D2	12	Hs00168433_m1	1.01306	0.00110839
38	D2	13	Hs00168433_m1	1.01578	0.00211955
38	D2	14	Hs00168433_m1	1.0162	0.00083437
38	D2	15	Hs00168433_m1	1.01659	-0.000481801
38	D2	16	Hs00168433_m1	1.01728	-0.00149673
38	D2	17	Hs00168433_m1	1.01886	-0.00162212
38	D2	18	Hs00168433_m1	1.02292	0.000734193
38	D2	19	Hs00168433_m1	1.02846	0.00456655
38	D2	20	Hs00168433_m1	1.03561	0.0100193
38	D2	21	Hs00168433_m1	1.0475	0.0201991
38	D2	22	Hs00168433_m1	1.06909	0.04009
38	D2	23	Hs00168433_m1	1.11097	0.080259
38	D2	24	Hs00168433_m1	1.1861	0.153686
38	D2	25	Hs00168433_m1	1.33288	0.298761
38	D2	26	Hs00168433_m1	1.60685	0.571021
38	D2	27	Hs00168433_m1	2.08082	1.04329
38	D2	28	Hs00168433_m1	2.80685	1.76761
38	D2	29	Hs00168433_m1	3.76892	2.72798
38	D2	30	Hs00168433_m1	4.87774	3.8351
38	D2	31	Hs00168433_m1	6.00227	4.95792
38	D2	32	Hs00168433_m1	7.02936	5.98331
38	D2	33	Hs00168433_m1	7.8901	6.84234
38	D2	34	Hs00168433_m1	8.59072	7.54126
38	D2	35	Hs00168433_m1	9.12007	8.0689
38	D2	36	Hs00168433_m1	9.51756	8.46469
38	D2	37	Hs00168433_m1	9.79602	8.74144
38	D2	38	Hs00168433_m1	9.9928	8.93651
38	D2	39	Hs00168433_m1	10.1104	9.05243
38	D2	40	Hs00168433_m1	10.1752	9.11553
39	D3	1	Hs01077958_s1	1.47628	0.00883442
39	D3	2	Hs01077958_s1	1.47308	0.00356743
39	D3	3	Hs01077958_s1	1.47146	-0.000112756
39	D3	4	Hs01077958_s1	1.47553	0.00188583
39	D3	5	Hs01077958_s1	1.47789	0.00218449
39	D3	6	Hs01077958_s1	1.48025	0.00248029
39	D3	7	Hs01077958_s1	1.48019	0.000360193
39	D3	8	Hs01077958_s1	1.4798	-0.00209273
39	D3	9	Hs01077958_s1	1.48203	-0.0019283
39	D3	10	Hs01077958_s1	1.48567	-0.000352793
39	D3	11	Hs01077958_s1	1.48901	0.000928629
39	D3	12	Hs01077958_s1	1.49042	0.000271589
39	D3	13	Hs01077958_s1	1.49326	0.00105114
39	D3	14	Hs01077958_s1	1.49424	-3.04052e-05
39	D3	15	Hs01077958_s1	1.49416	-0.00217017
39	D3	16	Hs01077958_s1	1.49881	0.000412182
39	D3	17	Hs01077958_s1	1.50088	0.0004158
39	D3	18	Hs01077958_s1	1.50197	-0.000556072
39	D3	19	Hs01077958_s1	1.50103	-0.00355677
39	D3	20	Hs01077958_s1	1.50406	-0.00258827
39	D3	21	Hs01077958_s1	1.50751	-0.00120433
39	D3	22	Hs01077958_s1	1.50871	-0.00207237
39	D3	23	Hs01077958_s1	1.51229	-0.000550025
39	D3	24	Hs01077958_s1	1.51343	-0.00147016
39	D3	25	Hs01077958_s1	1.51573	-0.00123337
39	D3	26	Hs01077958_s1	1.51989	0.000863444
39	D3	27	Hs01077958_s1	1.52409	0.00299304
39	D3	28	Hs01077958_s1	1.52923	0.0060719
39	D3	29	Hs01077958_s1	1.53681	0.0115916
39	D3	30	Hs01077958_s1	1.54632	0.0190387
39	D3	31	Hs01077958_s1	1.56701	0.0376675
39	D3	32	Hs01077958_s1	1.60865	0.0772413
39	D3	33	Hs01077958_s1	1.6949	0.161429
39	D3	34	Hs01077958_s1	1.86316	0.327625
39	D3	35	Hs01077958_s1	2.1548	0.617199
39	D3	36	Hs01077958_s1	2.58981	1.05014
39	D3	37	Hs01077958_s1	3.15029	1.60856
39	D3	38	Hs01077958_s1	3.7698	2.22601
39	D3	39	Hs01077958_s1	4.38351	2.83766
39	D3	40	Hs01077958_s1	4.8791	3.33119
40	D4	1	Hs00174143_m1	1.69436	-0.050357
40	D4	2	Hs00174143_m1	1.69972	-0.0479499
40	D4	3	Hs00174143_m1	1.72064	-0.0299869
40	D4	4	Hs00174143_m1	1.73628	-0.0173036
40	D4	5	Hs00174143_m1	1.74658	-0.00995231
40	D4	6	Hs00174143_m1	1.75459	-0.0048952
40	D4	7	Hs00174143_m1	1.76117	-0.00127385
40	D4	8	Hs00174143_m1	1.76723	0.00183633
40	D4	9	Hs00174143_m1	1.77106	0.00271288
40	D4	10	Hs00174143_m1	1.7758	0.00450103
40	D4	11	Hs00174143_m1	1.77973	0.00547725
40	D4	12	Hs00174143_m1	1.78501	0.00780005
40	D4	13	Hs00174143_m1	1.78909	0.00892766
40	D4	14	Hs00174143_m1	1.79144	0.00832149
40	D4	15	Hs00174143_m1	1.79559	0.00951705
40	D4	16	Hs00174143_m1	1.79968	0.010655
40	D4	17	Hs00174143_m1	1.80138	0.00940811
40	D4	18	Hs00174143_m1	1.80258	0.0076474
40	D4	19	Hs00174143_m1	1.80187	0.00398244
40	D4	20	Hs00174143_m1	1.80414	0.00330796
40	D4	21	Hs00174143_m1	1.80814	0.00434771
40	D4	22	Hs00174143_m1	1.81169	0.00494281
40	D4	23	Hs00174143_m1	1.81416	0.00446491
40	D4	24	Hs00174143_m1	1.81557	0.00291484
40	D4	25	Hs00174143_m1	1.81786	0.00225968
40	D4	26	Hs00174143_m1	1.82129	0.00272782
40	D4	27	Hs00174143_m1	1.82278	0.0012643
40	D4	28	Hs00174143_m1	1.82439	-7.32202e-05
40	D4	29	Hs00174143_m1	1.82656	-0.000858919
40	D4	30	Hs00174143_m1	1.83019	-0.000178464
40	D4	31	Hs00174143_m1	1.82967	-0.00365674
40	D4	32	Hs00174143_m1	1.8287	-0.00757967
40	D4	33	Hs00174143_m1	1.83268	-0.00655458
40	D4	34	Hs00174143_m1	1.83925	-0.00293133
40	D4	35	Hs00174143_m1	1.84093	-0.00420495
40	D4	36	Hs00174143_m1	1.84366	-0.00443072
40	D4	37	Hs00174143_m1	1.8463	-0.00474626
40	D4	38	Hs00174143_m1	1.85051	-0.0034905
40	D4	39	Hs00174143_m1	1.85205	-0.00489955
40	D4	40	Hs00174143_m1	1.85124	-0.00866953
41	D5	1	Hs00171042_m1	1.51061	-0.0153788
41	D5	2	Hs00171042_m1	1.51212	-0.017438
41	D5	3	Hs00171042_m1	1.52053	-0.0126038
41	D5	4	Hs00171042_m1	1.53153	-0.00517395
41	D5	5	Hs00171042_m1	1.53686	-0.00341424
41	D5	6	Hs00171042_m1	1.5416	-0.00224867
41	D5	7	Hs00171042_m1	1.54784	0.000414884
41	D5	8	Hs00171042_m1	1.55045	-0.000549101
41	D5	9	Hs00171042_m1	1.55939	0.00481919
41	D5	10	Hs00171042_m1	1.56419	0.00604735
41	D5	11	Hs00171042_m1	1.56667	0.00495795
41	D5	12	Hs00171042_m1	1.57025	0.00496135
41	D5	13	Hs00171042_m1	1.57308	0.00421373
41	D5	14	Hs00171042_m1	1.57528	0.00284682
41	D5	15	Hs00171042_m1	1.57759	0.00157897
41	D5	16	Hs00171042_m1	1.58313	0.00354551
41	D5	17	Hs00171042_m1	1.58765	0.00449805
41	D5	18	Hs00171042_m1	1.58958	0.00285136
41	D5	19	Hs00171042_m1	1.5923	0.00200217
41	D5	20	Hs00171042_m1	1.59526	0.00138532
41	D5	21	Hs00171042_m1	1.59575	-0.00169117
41	D5	22	Hs00171042_m1	1.59933	-0.00168741
41	D5	23	Hs00171042_m1	1.6022	-0.00239116
41	D5	24	Hs00171042_m1	1.60504	-0.00312567
41	D5	25	Hs00171042_m1	1.6075	-0.00424046
41	D5	26	Hs00171042_m1	1.61192	-0.00338626
41	D5	27	Hs00171042_m1	1.61663	-0.00225014
41	D5	28	Hs00171042_m1	1.62149	-0.000969052
41	D5	29	Hs00171042_m1	1.62564	-0.000391541
41	D5	30	Hs00171042_m1	1.63346	0.00385249
41	D5	31	Hs00171042_m1	1.6478	0.0146266
41	D5	32	Hs00171042_m1	1.67158	0.0348331
41	D5	33	Hs00171042_m1	1.71441	0.0740853
41	D5	34	Hs00171042_m1	1.79227	0.148375
41	D5	35	Hs00171042_m1	1.93185	0.284384
41	D5	36	Hs00171042_m1	2.18226	0.531217
41	D5	37	Hs00171042_m1	2.57157	0.916958
41	D5	38	Hs00171042_m1	3.09859	1.4404
41	D5	39	Hs00171042_m1	3.72806	2.0663
41	D5	40	Hs00171042_m1	4.29394	2.62861
42	D6	1	Hs00168405_m1	2.10801	-0.016866
42	D6	2	Hs00168405_m1	2.11313	-0.0183108
42	D6	3	Hs00168405_m1	2.12097	-0.0170415
42	D6	4	Hs00168405_m1	2.14002	-0.00456344
42	D6	5	Hs00168405_m1	2.15481	0.00366268
42	D6	6	Hs00168405_m1	2.15875	0.00103789
42	D6	7	Hs00168405_m1	2.16725	0.00296832
42	D6	8	Hs00168405_m1	2.17598	0.00513146
42	D6	9	Hs00168405_m1	2.18452	0.00710243
42	D6	10	Hs00168405_m1	2.19062	0.00663628
42	D6	11	Hs00168405_m1	2.19661	0.00605402
42	D6	12	Hs00168405_m1	2.19928	0.00216133
42	D6	13	Hs00168405_m1	2.20643	0.00274255
42	D6	14	Hs00168405_m1	2.21279	0.00253724
42	D6	15	Hs00168405_m1	2.21363	-0.00319152
42	D6	16	Hs00168405_m1	2.21998	-0.00340852
42	D6	17	Hs00168405_m1	2.2256	-0.00435294
42	D6	18	Hs00168405_m1	2.22905	-0.00747626
42	D6	19	Hs00168405_m1	2.24064	-0.00245448
42	D6	20	Hs00168405_m1	2.25692	0.00725674
42	D6	21	Hs00168405_m1	2.28467	0.0284443
42	D6	22	Hs00168405_m1	2.33954	0.0767416
42	D6	23	Hs00168405_m1	2.44571	0.176347
42	D6	24	Hs00168405_m1	2.63837	0.362441
42	D6	25	Hs00168405_m1	2.98295	0.700451
42	D6	26	Hs00168405_m1	3.52113	1.23206
42	D6	27	Hs00168405_m1	4.20196	1.90633
42	D6	28	Hs00168405_m1	4.90175	2.59955
42	D6	29	Hs00168405_m1	5.51876	3.20999
42	D6	30	Hs00168405_m1	6.0213	3.70597
42	D6	31	Hs00168405_m1	6.44305	4.12115
42	D6	32	Hs00168405_m1	6.77773	4.44926
42	D6	33	Hs00168405_m1	7.07413	4.73909
42	D6	34	Hs00168405_m1	7.31981	4.9782
42	D6	35	Hs00168405_m1	7.54401	5.19584
42	D6	36	Hs00168405_m1	7.77623	5.42149
42	D6	37	Hs00168405_m1	7.9771	5.61579
42	D6	38	Hs00168405_m1	8.17022	5.80234
42	D6	39	Hs00168405_m1	8.3797	6.00526
42	D6	40	Hs00168405_m1	8.53954	6.15853
43	D7	1	Hs00171467_m1	0.106198	0.00084798
43	D7	2	Hs00171467_m1	0.106235	0.000739545
43	D7	3	Hs00171467_m1	0.10619	0.000549675
43	D7	4	Hs00171467_m1	0.106037	0.000251094
43	D7	5	Hs00171467_m1	0.106416	0.000485356
43	D7	6	Hs00171467_m1	0.106241	0.000165243
43	D7	7	Hs00171467_m1	0.10634	0.00011861
43	D7	8	Hs00171467_m1	0.106394	2.75428e-05
43	D7	9	Hs00171467_m1	0.1069	0.000389091
43	D7	10	Hs00171467_m1	0.10625	-0.000406109
43	D7	11	Hs00171467_m1	0.106348	-0.000452771
43	D7	12	Hs00171467_m1	0.10806	0.0011132
43	D7	13	Hs00171467_m1	0.108322	0.00123047
43	D7	14	Hs00171467_m1	0.109022	0.00178554
43	D7	15	Hs00171467_m1	0.108747	0.0013655
43	D7	16	Hs00171467_m1	0.107746	0.000218948
43	D7	17	Hs00171467_m1	0.105325	-0.00234645
43	D7	18	Hs00171467_m1	0.105102	-0.00271487
43	D7	19	Hs00171467_m1	0.106593	-0.00136854
43	D7	20	Hs00171467_m1	0.106744	-0.00136268
43	D7	21	Hs00171467_m1	0.107285	-0.00096674
43	D7	22	Hs00171467_m1	0.108784	0.000386644
43	D7	23	Hs00171467_m1	0.108342	-0.000200066
43	D7	24	Hs00171467_m1	0.107992	-0.000695544
43	D7	25	Hs00171467_m1	0.10873	-0.000102492
43	D7	26	Hs00171467_m1	0.108792	-0.000185766
43	D7	27	Hs00171467_m1	0.108657	-0.000465251
43	D7	28	Hs00171467_m1	0.109314	4.67907e-05
43	D7	29	Hs00171467_m1	0.109082	-0.000330558
43	D7	30	Hs00171467_m1	0.109158	-0.000400108
43	D7	31	Hs00171467_m1	0.110344	0.000641
43	D7	32	Hs00171467_m1	0.110577	0.000728791
43	D7	33	Hs00171467_m1	0.110605	0.000612518
43	D7	34	Hs00171467_m1	0.110412	0.000274121
43	D7	35	Hs00171467_m1	0.110791	0.000507928
43	D7	36	Hs00171467_m1	0.110055	-0.000372782
43	D7	37	Hs00171467_m1	0.109837	-0.000736481
43	D7	38	Hs00171467_m1	0.111292	0.000573787
43	D7	39	Hs00171467_m1	0.112499	0.00163537
43	D7	40	Hs00171467_m1	0.113832	0.00282324
44	D8	1	Hs00427220_g1	0.950229	0.00145659
44	D8	2	Hs00427220_g1	0.951473	-0.000535979
44	D8	3	Hs00427220_g1	0.955129	-0.000115098
44	D8	4	Hs00427220_g1	0.958358	-0.000122119
44	D8	5	Hs00427220_g1	0.959646	-0.00207034
44	D8	6	Hs00427220_g1	0.962257	-0.00269493
44	D8	7	Hs00427220_g1	0.969026	0.00083803
44	D8	8	Hs00427220_g1	0.973306	0.00188261
44	D8	9	Hs00427220_g1	0.974749	8.98376e-05
44	D8	10	Hs00427220_g1	0.977456	-0.000439022
44	D8	11	Hs00427220_g1	0.982064	0.00093297
44	D8	12	Hs00427220_g1	0.986522	0.00215559
44	D8	13	Hs00427220_g1	0.988638	0.0010351
44	D8	14	Hs00427220_g1	0.991066	0.000228183
44	D8	15	Hs00427220_g1	0.995001	0.000927119
44	D8	16	Hs00427220_g1	0.998604	0.00129382
44	D8	17	Hs00427220_g1	1.00072	0.00017845
44	D8	18	Hs00427220_g1	1.00398	0.000196344
44	D8	19	Hs00427220_g1	1.00701	-1.10676e-05
44	D8	20	Hs00427220_g1	1.00864	-0.00161156
44	D8	21	Hs00427220_g1	1.01173	-0.00176175
44	D8	22	Hs00427220_g1	1.01443	-0.00229329
44	D8	23	Hs00427220_g1	1.01992	-4.26082e-05
44	D8	24	Hs00427220_g1	1.02282	-0.000374951
44	D8	25	Hs00427220_g1	1.02676	0.000323032
44	D8	26	Hs00427220_g1	1.03112	0.00145565
44	D8	27	Hs00427220_g1	1.03779	0.0048821
44	D8	28	Hs00427220_g1	1.04908	0.0129361
44	D8	29	Hs00427220_g1	1.06657	0.0271948
44	D8	30	Hs00427220_g1	1.09798	0.05537
44	D8	31	Hs00427220_g1	1.14935	0.103508
44	D8	32	Hs00427220_g1	1.23431	0.185225
44	D8	33	Hs00427220_g1	1.3688	0.31648
44	D8	34	Hs00427220_g1	1.55647	0.500911
44	D8	35	Hs00427220_g1	1.79014	0.731354
44	D8	36	Hs00427220_g1	2.05803	0.996001
44	D8	37	Hs00427220_g1	2.34361	1.27835
44	D8	38	Hs00427220_g1	2.63943	1.57093
44	D8	39	Hs00427220_g1	2.94121	1.86948
44	D8	40	Hs00427220_g1	3.19393	2.11896
45	D9	1	Hs00208609_m1	3.80761	-0.0234563
45	D9	2	Hs00208609_m1	3.81127	-0.0285339
45	D9	3	Hs00208609_m1	3.82933	-0.0192149
45	D9	4	Hs00208609_m1	3.84841	-0.00887324
45	D9	5	Hs00208609_m1	3.85899	-0.00702526
45	D9	6	Hs00208609_m1	3.87492	0.000160913
45	D9	7	Hs00208609_m1	3.88371	0.000215983
45	D9	8	Hs00208609_m1	3.89253	0.000297041
45	D9	9	Hs00208609_m1	3.90405	0.00307938
45	D9	10	Hs00208609_m1	3.91869	0.00898477
45	D9	11	Hs00208609_m1	3.92801	0.00956484
45	D9	12	Hs00208609_m1	3.94011	0.0129282
45	D9	13	Hs00208609_m1	3.95214	0.0162277
45	D9	14	Hs00208609_m1	3.95728	0.0126266
45	D9	15	Hs00208609_m1	3.95838	0.00499028
45	D9	16	Hs00208609_m1	3.96492	0.00279349
45	D9	17	Hs00208609_m1	3.97305	0.00219052
45	D9	18	Hs00208609_m1	3.97713	-0.00247176
45	D9	19	Hs00208609_m1	3.98262	-0.00571831
45	D9	20	Hs00208609_m1	3.98694	-0.0101341
45	D9	21	Hs00208609_m1	3.99533	-0.0104843
45	D9	22	Hs00208609_m1	4.00441	-0.0101379
45	D9	23	Hs00208609_m1	4.01944	-0.00384984
45	D9	24	Hs00208609_m1	4.0424	0.0103799
45	D9	25	Hs00208609_m1	4.08439	0.0436326
45	D9	26	Hs00208609_m1	4.14898	0.0994789
45	D9	27	Hs00208609_m1	4.25636	0.198126
45	D9	28	Hs00208609_m1	4.4363	0.369329
45	D9	29	Hs00208609_m1	4.71965	0.64394
45	D9	30	Hs00208609_m1	5.11556	1.03111
45	D9	31	Hs00208609_m1	5.61438	1.5212
45	D9	32	Hs00208609_m1	6.18767	2.08575
45	D9	33	Hs00208609_m1	6.80448	2.69382
45	D9	34	Hs00208609_m1	7.43379	3.31439
45	D9	35	Hs00208609_m1	8.06034	3.93221
45	D9	36	Hs00208609_m1	8.67846	4.54159
45	D9	37	Hs00208609_m1	9.27629	5.13068
45	D9	38	Hs00208609_m1	9.85048	5.69614
45	D9	39	Hs00208609_m1	10.3907	6.22765
45	D9	40	Hs00208609_m1	10.8051	6.63332
46	D10	1	Hs00199608_m1	0.984479	-0.00480419
46	D10	2	Hs00199608_m1	0.988297	-0.00441422
46	D10	3	Hs00199608_m1	0.995577	-0.000562532
46	D10	4	Hs00199608_m1	0.999807	0.000237993
46	D10	5	Hs00199608_m1	1.00428	0.00128701
46	D10	6	Hs00199608_m1	1.00654	0.000116467
46	D10	7	Hs00199608_m1	1.01033	0.000470851
46	D10	8	Hs00199608_m1	1.01411	0.000824996
46	D10	9	Hs00199608_m1	1.01674	2.49573e-05
46	D10	10	Hs00199608_m1	1.01855	-0.00159178
46	D10	11	Hs00199608_m1	1.02131	-0.00225449
46	D10	12	Hs00199608_m1	1.02668	-0.000318442
46	D10	13	Hs00199608_m1	1.0314	0.00097245
46	D10	14	Hs00199608_m1	1.03216	-0.00169131
46	D10	15	Hs00199608_m1	1.03797	0.000685104
46	D10	16	Hs00199608_m1	1.04251	0.00179873
46	D10	17	Hs00199608_m1	1.05257	0.0084296
46	D10	18	Hs00199608_m1	1.06871	0.0211412
46	D10	19	Hs00199608_m1	1.09875	0.0477516
46	D10	20	Hs00199608_m1	1.16065	0.106222
46	D10	21	Hs00199608_m1	1.27515	0.217291
46	D10	22	Hs00199608_m1	1.47445	0.413169
46	D10	23	Hs00199608_m1	1.80869	0.743979
46	D10	24	Hs00199608_m1	2.30365	1.23551
46	D10	25	Hs00199608_m1	2.93641	1.86484
46	D10	26	Hs00199608_m1	3.66134	2.58634
46	D10	27	Hs00199608_m1	4.438	3.35957
46	D10	28	Hs00199608_m1	5.21794	4.13608
46	D10	29	Hs00199608_m1	5.95458	4.86929
46	D10	30	Hs00199608_m1	6.62999	5.54128
46	D10	31	Hs00199608_m1	7.21712	6.12498
46	D10	32	Hs00199608_m1	7.73432	6.63875
46	D10	33	Hs00199608_m1	8.17955	7.08056
46	D10	34	Hs00199608_m1	8.52232	7.41989
46	D10	35	Hs00199608_m1	8.79414	7.68828
46	D10	36	Hs00199608_m1	9.01709	7.9078
46	D10	37	Hs00199608_m1	9.18139	8.06868
46	D10	38	Hs00199608_m1	9.28397	8.16782
46	D10	39	Hs00199608_m1	9.3687	8.24913
46	D10	40	Hs00199608_m1	9.41885	8.29585
47	D11	1	Hs00559786_m1	2.14507	-0.0562225
47	D11	2	Hs00559786_m1	2.16927	-0.0388788
47	D11	3	Hs00559786_m1	2.19508	-0.0199177
47	D11	4	Hs00559786_m1	2.21043	-0.0114294
47	D11	5	Hs00559786_m1	2.22132	-0.00738641
47	D11	6	Hs00559786_m1	2.23548	-8.13685e-05
47	D11	7	Hs00559786_m1	2.2486	0.0061856
47	D11	8	Hs00559786_m1	2.25477	0.00550171
47	D11	9	Hs00559786_m1	2.26287	0.0067402
47	D11	10	Hs00559786_m1	2.27325	0.0102716
47	D11	11	Hs00559786_m1	2.28437	0.0145372
47	D11	12	Hs00559786_m1	2.29234	0.0156558
47	D11	13	Hs00559786_m1	2.29323	0.00968354
47	D11	14	Hs00559786_m1	2.29323	0.00283106
47	D11	15	Hs00559786_m1	2.29837	0.00112125
47	D11	16	Hs00559786_m1	2.30166	-0.00244034
47	D11	17	Hs00559786_m1	2.30597	-0.00498795
47	D11	18	Hs00559786_m1	2.31204	-0.0057734
47	D11	19	Hs00559786_m1	2.31792	-0.00674625
47	D11	20	Hs00559786_m1	2.32443	-0.00708944
47	D11	21	Hs00559786_m1	2.3317	-0.00667564
47	D11	22	Hs00559786_m1	2.34242	-0.00280955
47	D11	23	Hs00559786_m1	2.36465	0.0125695
47	D11	24	Hs00559786_m1	2.40085	0.0419111
47	D11	25	Hs00559786_m1	2.47249	0.106701
47	D11	26	Hs00559786_m1	2.60647	0.233819
47	D11	27	Hs00559786_m1	2.82286	0.443356
47	D11	28	Hs00559786_m1	3.13954	0.753188
47	D11	29	Hs00559786_m1	3.55286	1.15965
47	D11	30	Hs00559786_m1	4.02428	1.62421
47	D11	31	Hs00559786_m1	4.50926	2.10234
47	D11	32	Hs00559786_m1	4.97741	2.56364
47	D11	33	Hs00559786_m1	5.42505	3.00442
47	D11	34	Hs00559786_m1	5.8328	3.40532
47	D11	35	Hs00559786_m1	6.20538	3.77105
47	D11	36	Hs00559786_m1	6.54353	4.10234
47	D11	37	Hs00559786_m1	6.84006	4.39202
47	D11	38	Hs00559786_m1	7.10036	4.64546
47	D11	39	Hs00559786_m1	7.32928	4.86753
47	D11	40	Hs00559786_m1	7.49079	5.02219
48	D12	1	Hs00611096_m1	1.71901	-0.0204075
48	D12	2	Hs00611096_m1	1.7243	-0.0184753
48	D12	3	Hs00611096_m1	1.73463	-0.0114953
48	D12	4	Hs00611096_m1	1.74456	-0.00492062
48	D12	5	Hs00611096_m1	1.75111	-0.00172979
48	D12	6	Hs00611096_m1	1.75862	0.00243521
48	D12	7	Hs00611096_m1	1.76337	0.00383146
48	D12	8	Hs00611096_m1	1.76575	0.00284936
48	D12	9	Hs00611096_m1	1.76869	0.00243946
48	D12	10	Hs00611096_m1	1.77151	0.0019075
48	D12	11	Hs00611096_m1	1.77639	0.003435
48	D12	12	Hs00611096_m1	1.78216	0.00584548
48	D12	13	Hs00611096_m1	1.78328	0.00361013
48	D12	14	Hs00611096_m1	1.78651	0.00349051
48	D12	15	Hs00611096_m1	1.79018	0.00380732
48	D12	16	Hs00611096_m1	1.79075	0.00102802
48	D12	17	Hs00611096_m1	1.79178	-0.00130269
48	D12	18	Hs00611096_m1	1.7927	-0.00373544
48	D12	19	Hs00611096_m1	1.79602	-0.00376923
48	D12	20	Hs00611096_m1	1.79962	-0.00352586
48	D12	21	Hs00611096_m1	1.80229	-0.00420051
48	D12	22	Hs00611096_m1	1.80679	-0.00306271
48	D12	23	Hs00611096_m1	1.82145	0.00824245
48	D12	24	Hs00611096_m1	1.83419	0.0176323
48	D12	25	Hs00611096_m1	1.86475	0.0448384
48	D12	26	Hs00611096_m1	1.92167	0.0984023
48	D12	27	Hs00611096_m1	2.02458	0.197963
48	D12	28	Hs00611096_m1	2.22796	0.397986
48	D12	29	Hs00611096_m1	2.59917	0.76584
48	D12	30	Hs00611096_m1	3.21213	1.37545
48	D12	31	Hs00611096_m1	4.07243	2.2324
48	D12	32	Hs00611096_m1	5.11048	3.26709
48	D12	33	Hs00611096_m1	6.19562	4.34888
48	D12	34	Hs00611096_m1	7.17389	5.32379
48	D12	35	Hs00611096_m1	7.95283	6.09939
48	D12	36	Hs00611096_m1	8.51048	6.65367
48	D12	37	Hs00611096_m1	8.88132	7.02117
48	D12	38	Hs00611096_m1	9.11675	7.25324
48	D12	39	Hs00611096_m1	9.27456	7.40769
48	D12	40	Hs00611096_m1	9.35823	7.48802
49	E1	1	Hs00153304_m1	1.96754	-0.0104449
49	E1	2	Hs00153304_m1	1.97433	-0.00801394
49	E1	3	Hs00153304_m1	1.98306	-0.00363309
49	E1	4	Hs00153304_m1	1.99127	0.000219669
49	E1	5	Hs00153304_m1	1.99727	0.00187337
49	E1	6	Hs00153304_m1	2.00277	0.00301971
49	E1	7	Hs00153304_m1	2.00621	0.00209897
49	E1	8	Hs00153304_m1	2.0062	-0.00226239
49	E1	9	Hs00153304_m1	2.01274	-7.48726e-05
49	E1	10	Hs00153304_m1	2.01862	0.00145676
49	E1	11	Hs00153304_m1	2.02025	-0.00126834
49	E1	12	Hs00153304_m1	2.02459	-0.00128214
49	E1	13	Hs00153304_m1	2.0286	-0.00162925
49	E1	14	Hs00153304_m1	2.03424	-0.000341757
49	E1	15	Hs00153304_m1	2.04076	0.00182335
49	E1	16	Hs00153304_m1	2.05561	0.0123198
49	E1	17	Hs00153304_m1	2.07556	0.0279214
49	E1	18	Hs00153304_m1	2.11409	0.0620935
49	E1	19	Hs00153304_m1	2.18175	0.1254
49	E1	20	Hs00153304_m1	2.30874	0.248037
49	E1	21	Hs00153304_m1	2.53575	0.470695
49	E1	22	Hs00153304_m1	2.93838	0.868971
49	E1	23	Hs00153304_m1	3.59762	1.52386
49	E1	24	Hs00153304_m1	4.52098	2.44287
49	E1	25	Hs00153304_m1	5.62385	3.54139
49	E1	26	Hs00153304_m1	6.77647	4.68965
49	E1	27	Hs00153304_m1	7.83733	5.74616
49	E1	28	Hs00153304_m1	8.72014	6.62461
49	E1	29	Hs00153304_m1	9.41652	7.31664
49	E1	30	Hs00153304_m1	9.92013	7.8159
49	E1	31	Hs00153304_m1	10.2659	8.15731
49	E1	32	Hs00153304_m1	10.5092	8.3963
49	E1	33	Hs00153304_m1	10.6962	8.5789
49	E1	34	Hs00153304_m1	10.819	8.69734
49	E1	35	Hs00153304_m1	10.8948	8.7688
49	E1	36	Hs00153304_m1	10.9466	8.8162
49	E1	37	Hs00153304_m1	11.0015	8.86678
49	E1	38	Hs00153304_m1	11.0355	8.8964
49	E1	39	Hs00153304_m1	11.0632	8.91974
49	E1	40	Hs00153304_m1	11.0731	8.92537
50	E2	1	Hs00174344_m1	1.29309	-0.0182746
50	E2	2	Hs00174344_m1	1.30218	-0.0120163
50	E2	3	Hs00174344_m1	1.31219	-0.00484064
50	E2	4	Hs00174344_m1	1.31675	-0.00311331
50	E2	5	Hs00174344_m1	1.32057	-0.00212436
50	E2	6	Hs00174344_m1	1.32475	-0.000779568
50	E2	7	Hs00174344_m1	1.32919	0.000828437
50	E2	8	Hs00174344_m1	1.33192	0.000725432
50	E2	9	Hs00174344_m1	1.33344	-0.000592913
50	E2	10	Hs00174344_m1	1.33858	0.00171616
50	E2	11	Hs00174344_m1	1.34434	0.00464095
50	E2	12	Hs00174344_m1	1.34871	0.00617565
50	E2	13	Hs00174344_m1	1.34813	0.00275981
50	E2	14	Hs00174344_m1	1.35211	0.00391256
50	E2	15	Hs00174344_m1	1.35241	0.00137184
50	E2	16	Hs00174344_m1	1.35613	0.00225684
50	E2	17	Hs00174344_m1	1.35512	-0.00158206
50	E2	18	Hs00174344_m1	1.35836	-0.00117473
50	E2	19	Hs00174344_m1	1.36236	-1.20941e-05
50	E2	20	Hs00174344_m1	1.36015	-0.00505466
[truncated: 1,860 more rows]

## Sheet: Technical Analysis Result 2D
Block Type	96-Well 0.2-mL Block
Chemistry	TAQMAN
Date Created	2024-04-09 16:37:54 PM CEST
Experiment Barcode
Experiment Comment
Experiment File Name	D:\Users\INSTR-ADMIN\Desktop\Giulia\Exp 1098 Angiogenesis 2D ASC 774.eds
Experiment Name	Exp 1098 Angiogenesis 2D ASC 774
Experiment Run End Time	2024-04-09 16:00:43 PM CEST
Experiment Type	Comparative Cт (ΔΔCт)
Instrument Name	QuantStudio1_Pediatria
Instrument Serial Number	2721222080059
Instrument Type	QuantStudio™ 1 System
Passive Reference	ROX
Post-read Stage/Step
Pre-read Stage/Step
Quantification Cycle Method	Ct
Signal Smoothing On	true
Stage/ Cycle where Ct Analysis is performed	Stage2, Step2
User Name
Sample Name	Target Name	Task	RQ	RQ Min	RQ Max	Ct Mean	Delta Ct Mean	Delta Ct SD	Delta Delta Ct
ASC 774 2D	Hs99999901_s1	UNKNOWN	1			9.86628	-15.2666		0
ASC 774 2D	Hs99999905_m1	UNKNOWN	1			19.4091	-5.72379		0
ASC 774 2D	Hs99999909_m1	UNKNOWN				25.1329
ASC 774 2D	Hs99999908_m1	UNKNOWN	1			25.48	0.347061		0
ASC 774 2D	Hs00241027_m1	UNKNOWN
ASC 774 2D	Hs00264877_m1	UNKNOWN
ASC 774 2D	Hs00166654_m1	UNKNOWN	1			33.3617	8.22876		0
ASC 774 2D	Hs00168730_m1	UNKNOWN	1			36.6506	11.5177		0
ASC 774 2D	Hs00234422_m1	UNKNOWN	1			20.4899	-4.64304		0
ASC 774 2D	Hs02379000_s1	UNKNOWN	1			27.4416	2.30873		0
ASC 774 2D	Hs00181613_m1	UNKNOWN	1			28.8899	3.757		0
ASC 774 2D	Hs00169867_m1	UNKNOWN	1			29.5529	4.41995		0
ASC 774 2D	Hs00171022_m1	UNKNOWN	1			21.0347	-4.09825		0
ASC 774 2D	Hs00174781_m1	UNKNOWN	1			28.2962	3.1633		0
ASC 774 2D	Hs00362096_m1	UNKNOWN	1			31.1775	6.04464		0
ASC 774 2D	Hs00265254_m1	UNKNOWN	1			27.9648	2.83193		0
ASC 774 2D	Hs00266645_m1	UNKNOWN	1			24.0868	-1.04608		0
ASC 774 2D	Hs00173564_m1	UNKNOWN
ASC 774 2D	Hs00246256_m1	UNKNOWN	1			26.4905	1.35763		0
ASC 774 2D	Hs00300159_m1	UNKNOWN	1			28.3418	3.2089		0
ASC 774 2D	Hs00174103_m1	UNKNOWN	1			30.0635	4.9306		0
ASC 774 2D	Hs00174877_m1	UNKNOWN	1			33.6296	8.49667		0
ASC 774 2D	Hs00171064_m1	UNKNOWN	1			24.9244	-0.208473		0
ASC 774 2D	Hs00157317_m1	UNKNOWN	1			27.2467	2.1138		0
ASC 774 2D	Hs00234042_m1	UNKNOWN	1			34.8552	9.72227		0
ASC 774 2D	Hs00383235_m1	UNKNOWN	1			27.3838	2.25088		0
ASC 774 2D	Hs00260905_m1	UNKNOWN	1			37.5549	12.422		0
ASC 774 2D	Hs00608187_m1	UNKNOWN	1			35.5054	10.3725		0
ASC 774 2D	Hs99999918_m1	UNKNOWN	1			23.909	-1.22392		0
ASC 774 2D	Hs00174128_m1	UNKNOWN	1			22.1042	-3.02867		0
ASC 774 2D	Hs00900054_m1	UNKNOWN	1			24.474	-0.658897		0
ASC 774 2D	Hs00173634_m1	UNKNOWN	1			23.4048	-1.72808		0
ASC 774 2D	Hs00153458_m1	UNKNOWN	1			26.1727	1.03976		0
ASC 774 2D	Hs00170014_m1	UNKNOWN	1			19.3313	-5.80164		0
ASC 774 2D	Hs00197064_m1	UNKNOWN	1			22.4659	-2.66701		0
ASC 774 2D	Hs00962914_m1	UNKNOWN	1			18.4698	-6.6631		0
ASC 774 2D	Hs00270802_s1	UNKNOWN	1			28.2882	3.15535		0
ASC 774 2D	Hs00168433_m1	UNKNOWN	1			26.9244	1.79147		0
ASC 774 2D	Hs01077958_s1	UNKNOWN	1			34.4416	9.30871		0
ASC 774 2D	Hs00174143_m1	UNKNOWN
ASC 774 2D	Hs00171042_m1	UNKNOWN	1			35.5191	10.3862		0
ASC 774 2D	Hs00168405_m1	UNKNOWN	1			24.4362	-0.696726		0
ASC 774 2D	Hs00171467_m1	UNKNOWN
ASC 774 2D	Hs00427220_g1	UNKNOWN	1			32.9294	7.79646		0
ASC 774 2D	Hs00208609_m1	UNKNOWN	1			28.956	3.8231		0
ASC 774 2D	Hs00199608_m1	UNKNOWN	1			22.9848	-2.14806		0
ASC 774 2D	Hs00559786_m1	UNKNOWN	1			26.8531	1.72017		0
ASC 774 2D	Hs00611096_m1	UNKNOWN	1			29.2325	4.09963		0
ASC 774 2D	Hs00153304_m1	UNKNOWN	1			22.2339	-2.89896		0
ASC 774 2D	Hs00174344_m1	UNKNOWN	1			31.7005	6.56758		0
ASC 774 2D	Hs00601975_m1	UNKNOWN	1			28.372	3.23914		0
ASC 774 2D	Hs00184728_m1	UNKNOWN	1			36.0185	10.8856		0
ASC 774 2D	Hs00176573_m1	UNKNOWN	1			30.6706	5.53774		0
ASC 774 2D	Hs00188273_m1	UNKNOWN	1			28.5536	3.4207		0
ASC 774 2D	Hs00176096_m1	UNKNOWN
ASC 774 2D	Hs00178500_m1	UNKNOWN	1			33.9649	8.83195		0
ASC 774 2D	Hs00223332_m1	UNKNOWN	1			34.9166	9.78367		0
ASC 774 2D	Hs00234278_m1	UNKNOWN	1			19.8885	-5.24441		0
ASC 774 2D	Hs00165949_m1	UNKNOWN	1			21.5382	-3.59468		0
ASC 774 2D	Hs00765775_m1	UNKNOWN	1			23.6273	-1.50561		0
ASC 774 2D	Hs00205581_m1	UNKNOWN	1			36.018	10.8851		0
ASC 774 2D	Hs00236077_m1	UNKNOWN	1			35.2531	10.1202		0
ASC 774 2D	Hs00232618_m1	UNKNOWN	1			35.4191	10.2862		0
ASC 774 2D	Hs00233808_m1	UNKNOWN	1			23.1004	-2.03248		0
ASC 774 2D	Hs00169777_m1	UNKNOWN	1			32.4362	7.30332		0
ASC 774 2D	Hs00272659_m1	UNKNOWN	1			35.4929	10.36		0
ASC 774 2D	Hs00174029_m1	UNKNOWN	1			30.1965	5.0636		0
ASC 774 2D	Hs00913333_m1	UNKNOWN	1			35.2034	10.0705		0
ASC 774 2D	Hs00187290_m1	UNKNOWN	1			27.2494	2.1165		0
ASC 774 2D	Hs00176676_m1	UNKNOWN	1			34.9506	9.81768		0
ASC 774 2D	Hs00196470_m1	UNKNOWN	1			23.8306	-1.30231		0
ASC 774 2D	Hs00189521_m1	UNKNOWN	1			28.7528	3.61991		0
ASC 774 2D	Hs00270951_s1	UNKNOWN	1			27.539	2.40611		0
ASC 774 2D	Hs00266237_m1	UNKNOWN	1			23.8004	-1.33255		0
ASC 774 2D	Hs01098873_m1	UNKNOWN	1			22.2924	-2.84053		0
ASC 774 2D	Hs00266332_m1	UNKNOWN	1			27.4655	2.3326		0
ASC 774 2D	Hs00194179_m1	UNKNOWN	1			21.3637	-3.76917		0
ASC 774 2D	Hs00181017_m1	UNKNOWN	1			26.5824	1.44946		0
ASC 774 2D	Hs01549940_m1	UNKNOWN	1			17.4037	-7.72919		0
ASC 774 2D	Hs01022527_m1	UNKNOWN	1			32.5579	7.42505		0
ASC 774 2D	Hs01011995_g1	UNKNOWN	1			33.9475	8.81457		0
ASC 774 2D	Hs01105174_m1	UNKNOWN	1			33.8028	8.66986		0
ASC 774 2D	Hs00900373_m1	UNKNOWN
ASC 774 2D	Hs00211115_m1	UNKNOWN
ASC 774 2D	Hs99999083_m1	UNKNOWN
ASC 774 2D	Hs00963711_g1	UNKNOWN	1			22.1089	-3.02402		0
ASC 774 2D	Hs01568063_m1	UNKNOWN	1			21.1682	-3.96469		0
ASC 774 2D	Hs00993254_m1	UNKNOWN	1			35.8703	10.7374		0
ASC 774 2D	Hs01101127_m1	UNKNOWN	1			26.7166	1.58368		0
ASC 774 2D	Hs01001469_m1	UNKNOWN	1			26.2688	1.13589		0
ASC 774 2D	Hs00998026_m1	UNKNOWN	1			22.9804	-2.15249		0
ASC 774 2D	Hs00387364_m1	UNKNOWN	1			22.16	-2.97294		0
ASC 774 2D	Hs01047677_m1	UNKNOWN	1			35.3755	10.2426		0
ASC 774 2D	Hs00826128_m1	UNKNOWN	1			23.2091	-1.92385		0
ASC 774 2D	Hs01922614_s1	UNKNOWN	1			30.5659	5.43295		0
ASC 774 2D	Hs00896294_m1	UNKNOWN	1			34.5615	9.42862		0
Analysis Type	Singleplex
Endogenous Control	Hs99999909_m1
RQ Min/Max Confidence Level	95.0
Reference Sample	ASC 774 2D

## Sheet: Results 2D
Block Type	96-Well 0.2-mL Block
Chemistry	TAQMAN
Date Created	2024-04-09 16:37:54 PM CEST
Experiment Barcode
Experiment Comment
Experiment File Name	D:\Users\INSTR-ADMIN\Desktop\Giulia\Exp 1098 Angiogenesis 2D ASC 774.eds
Experiment Name	Exp 1098 Angiogenesis 2D ASC 774
Experiment Run End Time	2024-04-09 16:00:43 PM CEST
Experiment Type	Comparative Cт (ΔΔCт)
Instrument Name	QuantStudio1_Pediatria
Instrument Serial Number	2721222080059
Instrument Type	QuantStudio™ 1 System
Passive Reference	ROX
Post-read Stage/Step
Pre-read Stage/Step
Quantification Cycle Method	Ct
Signal Smoothing On	true
Stage/ Cycle where Ct Analysis is performed	Stage2, Step2
User Name
Well	Well Position		Omit	Sample Name	Target Name	Task	Reporter	Quencher	Quantity	Quantity Mean	Quantity SD	RQ	RQ Min	RQ Max	CT	Ct Mean	Ct SD	Delta Ct	Delta Ct Mean	Delta Ct SD	Delta Ct SE	Delta Delta Ct	Automatic Ct Threshold	Ct Threshold	Automatic Baseline	Baseline Start	Baseline End	Amp Status	Comments	Cq Conf	THOLDFAIL	CQCONF	NOAMP	EXPFAIL
1	A1	18S	FALSE	ASC 774 2D	Hs99999901_s1	UNKNOWN	FAM	NFQ				1			9.86628	9.86628			-15.2666			0	TRUE	0.484346	TRUE	3	5	Amp		0.717205	N	Y	N	N
2	A2	GAPDH	FALSE	ASC 774 2D	Hs99999905_m1	UNKNOWN	FAM	NFQ				1			19.4091	19.4091			-5.72379			0	TRUE	0.490584	TRUE	3	12	Amp		0.959105	N	N	N	N
3	A3	HPRT1	FALSE	ASC 774 2D	Hs99999909_m1	UNKNOWN	FAM	NFQ							25.1329	25.1329							TRUE	0.363783	TRUE	3	19	Amp		0.970628	N	N	N	N
4	A4	GUSB	FALSE	ASC 774 2D	Hs99999908_m1	UNKNOWN	FAM	NFQ				1			25.48	25.48			0.347061			0	TRUE	0.715044	TRUE	3	18	Amp		0.979047	N	N	N	N
5	A5	FGA	FALSE	ASC 774 2D	Hs00241027_m1	UNKNOWN	FAM	NFQ							Undetermined								TRUE	0.2	TRUE	3	39	No Amp		0	Y	Y	N	Y
6	A6	PLG	FALSE	ASC 774 2D	Hs00264877_m1	UNKNOWN	FAM	NFQ							Undetermined								TRUE	0.2	TRUE	3	39	No Amp		0	Y	Y	N	Y
7	A7	SERPINC1	FALSE	ASC 774 2D	Hs00166654_m1	UNKNOWN	FAM	NFQ				1			33.3617	33.3617			8.22876			0	TRUE	0.551178	TRUE	3	27	Amp		0.966777	N	N	N	N
8	A8	PRL	FALSE	ASC 774 2D	Hs00168730_m1	UNKNOWN	FAM	NFQ				1			36.6506	36.6506			11.5177			0	TRUE	0.04	TRUE	3	33	Inconclusive		0.686986	Y	Y	N	N
9	A9	MMP2	FALSE	ASC 774 2D	Hs00234422_m1	UNKNOWN	FAM	NFQ				1			20.4899	20.4899			-4.64304			0	TRUE	0.515399	TRUE	3	14	Amp		0.972238	N	N	N	N
10	A10	ANG,RNASE4	FALSE	ASC 774 2D	Hs02379000_s1	UNKNOWN	FAM	NFQ				1			27.4416	27.4416			2.30873			0	TRUE	0.560255	TRUE	3	21	Amp		0.974509	N	N	N	N
11	A11	ANGPT1	FALSE	ASC 774 2D	Hs00181613_m1	UNKNOWN	FAM	NFQ				1			28.8899	28.8899			3.757			0	TRUE	0.30167	TRUE	3	23	Amp		0.933731	N	N	N	N
12	A12	ANGPT2	FALSE	ASC 774 2D	Hs00169867_m1	UNKNOWN	FAM	NFQ				1			29.5529	29.5529			4.41995			0	TRUE	0.392696	TRUE	3	23	Amp		0.952167	N	N	N	N
13	B1	CXCL12	FALSE	ASC 774 2D	Hs00171022_m1	UNKNOWN	FAM	NFQ				1			21.0347	21.0347			-4.09825			0	TRUE	0.930574	TRUE	3	14	Amp		0.980958	N	N	N	N
14	B2	EDIL3	FALSE	ASC 774 2D	Hs00174781_m1	UNKNOWN	FAM	NFQ				1			28.2962	28.2962			3.1633			0	TRUE	0.569021	TRUE	3	21	Amp		0.977354	N	N	N	N
15	B3	EPHB2	FALSE	ASC 774 2D	Hs00362096_m1	UNKNOWN	FAM	NFQ				1			31.1775	31.1775			6.04464			0	TRUE	0.547096	TRUE	3	24	Amp		0.969821	N	N	N	N
16	B4	FGF1	FALSE	ASC 774 2D	Hs00265254_m1	UNKNOWN	FAM	NFQ				1			27.9648	27.9648			2.83193			0	TRUE	0.625706	TRUE	3	21	Amp		0.979397	N	N	N	N
17	B5	FGF2	FALSE	ASC 774 2D	Hs00266645_m1	UNKNOWN	FAM	NFQ				1			24.0868	24.0868			-1.04608			0	TRUE	0.715852	TRUE	3	17	Amp		0.967215	N	N	N	N
18	B6	FGF4	FALSE	ASC 774 2D	Hs00173564_m1	UNKNOWN	FAM	NFQ							Undetermined								TRUE	0.2	TRUE	3	39	No Amp		0	Y	Y	Y	Y
19	B7	FST	FALSE	ASC 774 2D	Hs00246256_m1	UNKNOWN	FAM	NFQ				1			26.4905	26.4905			1.35763			0	TRUE	0.507008	TRUE	3	19	Amp		0.978045	N	N	N	N
20	B8	HGF	FALSE	ASC 774 2D	Hs00300159_m1	UNKNOWN	FAM	NFQ				1			28.3418	28.3418			3.2089			0	TRUE	0.80185	TRUE	3	21	Amp		0.977398	N	N	N	N
21	B9	IL8	FALSE	ASC 774 2D	Hs00174103_m1	UNKNOWN	FAM	NFQ				1			30.0635	30.0635			4.9306			0	TRUE	0.729387	TRUE	3	24	Amp		0.96498	N	N	N	N
22	B10	LEP	FALSE	ASC 774 2D	Hs00174877_m1	UNKNOWN	FAM	NFQ				1			33.6296	33.6296			8.49667			0	TRUE	0.853619	TRUE	3	26	Amp		0.966675	N	N	N	N
23	B11	MDK	FALSE	ASC 774 2D	Hs00171064_m1	UNKNOWN	FAM	NFQ				1			24.9244	24.9244			-0.208473			0	TRUE	0.540535	TRUE	3	19	Amp		0.948141	N	N	N	N
24	B12	TYMP	FALSE	ASC 774 2D	Hs00157317_m1	UNKNOWN	FAM	NFQ				1			27.2467	27.2467			2.1138			0	TRUE	0.383136	TRUE	3	21	Amp		0.969689	N	N	N	N
25	C1	PDGFB	FALSE	ASC 774 2D	Hs00234042_m1	UNKNOWN	FAM	NFQ				1			34.8552	34.8552			9.72227			0	TRUE	0.629662	TRUE	3	28	Amp		0.948446	N	N	N	N
26	C2	PTN	FALSE	ASC 774 2D	Hs00383235_m1	UNKNOWN	FAM	NFQ				1			27.3838	27.3838			2.25088			0	TRUE	0.279336	TRUE	3	22	Amp		0.968063	N	N	N	N
27	C3	PROK1	FALSE	ASC 774 2D	Hs00260905_m1	UNKNOWN	FAM	NFQ				1			37.5549	37.5549			12.422			0	TRUE	0.04	TRUE	3	34	Amp		0.377748	Y	Y	N	N
28	C4	TGFA	FALSE	ASC 774 2D	Hs00608187_m1	UNKNOWN	FAM	NFQ				1			35.5054	35.5054			10.3725			0	TRUE	0.322132	TRUE	3	29	Amp		0.918794	N	N	N	N
29	C5	TGFB1	FALSE	ASC 774 2D	Hs99999918_m1	UNKNOWN	FAM	NFQ				1			23.909	23.909			-1.22392			0	TRUE	0.361928	TRUE	3	17	Amp		0.969025	N	N	N	N
30	C6	TNF	FALSE	ASC 774 2D	Hs00174128_m1	UNKNOWN	FAM	NFQ				1			22.1042	22.1042			-3.02867			0	TRUE	0.332324	TRUE	3	17	Amp		0.949845	N	N	N	N
31	C7	VEGFA	FALSE	ASC 774 2D	Hs00900054_m1	UNKNOWN	FAM	NFQ				1			24.474	24.474			-0.658897			0	TRUE	0.783707	TRUE	3	17	Amp		0.974236	N	N	N	N
32	C8	VEGFB	FALSE	ASC 774 2D	Hs00173634_m1	UNKNOWN	FAM	NFQ				1			23.4048	23.4048			-1.72808			0	TRUE	0.611217	TRUE	3	17	Amp		0.971366	N	N	N	N
33	C9	VEGFC	FALSE	ASC 774 2D	Hs00153458_m1	UNKNOWN	FAM	NFQ				1			26.1727	26.1727			1.03976			0	TRUE	0.525274	TRUE	3	19	Amp		0.967796	N	N	N	N
34	C10	CTGF	FALSE	ASC 774 2D	Hs00170014_m1	UNKNOWN	FAM	NFQ				1			19.3313	19.3313			-5.80164			0	TRUE	0.451457	TRUE	3	13	Amp		0.968396	N	N	N	N
35	C11	FBLN5	FALSE	ASC 774 2D	Hs00197064_m1	UNKNOWN	FAM	NFQ				1			22.4659	22.4659			-2.66701			0	TRUE	0.692654	TRUE	3	15	Amp		0.971631	N	N	N	N
36	C12	THBS1	FALSE	ASC 774 2D	Hs00962914_m1	UNKNOWN	FAM	NFQ				1			18.4698	18.4698			-6.6631			0	TRUE	0.543724	TRUE	3	13	Amp		0.961789	N	N	N	N
37	D1	TNFSF15	FALSE	ASC 774 2D	Hs00270802_s1	UNKNOWN	FAM	NFQ				1			28.2882	28.2882			3.15535			0	TRUE	0.362837	TRUE	3	22	Amp		0.975524	N	N	N	N
38	D2	ITGA4	FALSE	ASC 774 2D	Hs00168433_m1	UNKNOWN	FAM	NFQ				1			26.9244	26.9244			1.79147			0	TRUE	1.00717	TRUE	3	19	Amp		0.985076	N	N	N	N
39	D3	IFNB1	FALSE	ASC 774 2D	Hs01077958_s1	UNKNOWN	FAM	NFQ				1			34.4416	34.4416			9.30871			0	TRUE	0.446923	TRUE	3	28	Amp		0.975369	N	N	N	N
40	D4	IFNG	FALSE	ASC 774 2D	Hs00174143_m1	UNKNOWN	FAM	NFQ							Undetermined								TRUE	0.2	TRUE	3	39	No Amp		0	Y	Y	N	Y
41	D5	CXCL10	FALSE	ASC 774 2D	Hs00171042_m1	UNKNOWN	FAM	NFQ				1			35.5191	35.5191			10.3862			0	TRUE	0.402576	TRUE	3	29	Amp		0.93231	N	N	N	N
42	D6	IL12A	FALSE	ASC 774 2D	Hs00168405_m1	UNKNOWN	FAM	NFQ				1			24.4362	24.4362			-0.696726			0	TRUE	0.50225	TRUE	3	18	Amp		0.950182	N	N	N	N
43	D7	SERPINF1	FALSE	ASC 774 2D	Hs00171467_m1	UNKNOWN	FAM	NFQ							Undetermined								TRUE	0.2	TRUE	3	39	Inconclusive		0	Y	Y	Y	Y
44	D8	PF4	FALSE	ASC 774 2D	Hs00427220_g1	UNKNOWN	FAM	NFQ				1			32.9294	32.9294			7.79646			0	TRUE	0.30692	TRUE	3	26	Amp		0.946474	N	N	N	N
45	D9	VASH1	FALSE	ASC 774 2D	Hs00208609_m1	UNKNOWN	FAM	NFQ				1			28.956	28.956			3.8231			0	TRUE	0.631754	TRUE	3	22	Amp		0.939899	N	N	N	N
46	D10	ADAMTS1	FALSE	ASC 774 2D	Hs00199608_m1	UNKNOWN	FAM	NFQ				1			22.9848	22.9848			-2.14806			0	TRUE	0.743061	TRUE	3	16	Amp		0.977854	N	N	N	N
47	D11	ANGPTL1	FALSE	ASC 774 2D	Hs00559786_m1	UNKNOWN	FAM	NFQ				1			26.8531	26.8531			1.72017			0	TRUE	0.409128	TRUE	3	21	Amp		0.91872	N	N	N	N
48	D12	AMOT	FALSE	ASC 774 2D	Hs00611096_m1	UNKNOWN	FAM	NFQ				1			29.2325	29.2325			4.09963			0	TRUE	0.907905	TRUE	3	21	Amp		0.968578	N	N	N	N
49	E1	CD44	FALSE	ASC 774 2D	Hs00153304_m1	UNKNOWN	FAM	NFQ				1			22.2339	22.2339			-2.89896			0	TRUE	1.02403	TRUE	3	15	Amp		0.966863	N	N	N	N
50	E2	CDH5	FALSE	ASC 774 2D	Hs00174344_m1	UNKNOWN	FAM	NFQ				1			31.7005	31.7005			6.56758			0	TRUE	0.70614	TRUE	3	24	Amp		0.967482	N	N	N	N
51	E3	CXCL2	FALSE	ASC 774 2D	Hs00601975_m1	UNKNOWN	FAM	NFQ				1			28.372	28.372			3.23914			0	TRUE	0.650226	TRUE	3	21	Amp		0.971972	N	N	N	N
52	E4	SERPINB5	FALSE	ASC 774 2D	Hs00184728_m1	UNKNOWN	FAM	NFQ				1			36.0185	36.0185			10.8856			0	TRUE	0.04	TRUE	3	33	Inconclusive		0.588139	Y	Y	N	N
53	E5	FLT1	FALSE	ASC 774 2D	Hs00176573_m1	UNKNOWN	FAM	NFQ				1			30.6706	30.6706			5.53774			0	TRUE	0.447302	TRUE	3	25	Amp		0.934454	N	N	N	N
54	E6	SEMA3F	FALSE	ASC 774 2D	Hs00188273_m1	UNKNOWN	FAM	NFQ				1			28.5536	28.5536			3.4207			0	TRUE	0.547796	TRUE	3	21	Amp		0.970818	N	N	N	N
55	E7	TEK	FALSE	ASC 774 2D	Hs00176096_m1	UNKNOWN	FAM	NFQ							Undetermined								TRUE	0.2	TRUE	3	39	Amp		0	Y	Y	Y	Y
56	E8	TIE1	FALSE	ASC 774 2D	Hs00178500_m1	UNKNOWN	FAM	NFQ				1			33.9649	33.9649			8.83195			0	TRUE	0.0464878	TRUE	3	30	Amp		0.934692	N	N	N	N
57	E9	TNMD	FALSE	ASC 774 2D	Hs00223332_m1	UNKNOWN	FAM	NFQ				1			34.9166	34.9166			9.78367			0	TRUE	0.0958007	TRUE	3	30	Amp		0.897806	N	N	N	N
58	E10	TIMP2	FALSE	ASC 774 2D	Hs00234278_m1	UNKNOWN	FAM	NFQ				1			19.8885	19.8885			-5.24441			0	TRUE	0.563395	TRUE	3	12	Amp		0.974034	N	N	N	N
59	E11	TIMP3	FALSE	ASC 774 2D	Hs00165949_m1	UNKNOWN	FAM	NFQ				1			21.5382	21.5382			-3.59468			0	TRUE	0.635655	TRUE	3	14	Amp		0.978258	N	N	N	N
60	E12	ANGPTL2	FALSE	ASC 774 2D	Hs00765775_m1	UNKNOWN	FAM	NFQ				1			23.6273	23.6273			-1.50561			0	TRUE	0.737105	TRUE	3	17	Amp		0.980892	N	N	N	N
61	F1	ANGPTL3	FALSE	ASC 774 2D	Hs00205581_m1	UNKNOWN	FAM	NFQ				1			36.018	36.018			10.8851			0	TRUE	0.04	TRUE	3	33	Inconclusive		0.639952	Y	Y	N	N
62	F2	CEACAM1	FALSE	ASC 774 2D	Hs00236077_m1	UNKNOWN	FAM	NFQ				1			35.2531	35.2531			10.1202			0	TRUE	0.0685028	TRUE	3	31	Inconclusive		0.952854	N	N	N	N
63	F3	HEY1	FALSE	ASC 774 2D	Hs00232618_m1	UNKNOWN	FAM	NFQ				1			35.4191	35.4191			10.2862			0	TRUE	0.256633	TRUE	3	29	Amp		0.912036	N	N	N	N
64	F4	ITGAV	FALSE	ASC 774 2D	Hs00233808_m1	UNKNOWN	FAM	NFQ				1			23.1004	23.1004			-2.03248			0	TRUE	0.62202	TRUE	3	17	Amp		0.963611	N	N	N	N
65	F5	PECAM1	FALSE	ASC 774 2D	Hs00169777_m1	UNKNOWN	FAM	NFQ				1			32.4362	32.4362			7.30332			0	TRUE	0.745958	TRUE	3	26	Amp		0.9745	N	N	N	N
66	F6	LYVE1	FALSE	ASC 774 2D	Hs00272659_m1	UNKNOWN	FAM	NFQ				1			35.4929	35.4929			10.36			0	TRUE	0.0483148	TRUE	3	32	Inconclusive		0.788837	N	Y	N	N
67	F7	KIT	FALSE	ASC 774 2D	Hs00174029_m1	UNKNOWN	FAM	NFQ				1			30.1965	30.1965			5.0636			0	TRUE	0.04	TRUE	3	24	Amp		0.860582	Y	N	N	N
68	F8	TNNI1	FALSE	ASC 774 2D	Hs00913333_m1	UNKNOWN	FAM	NFQ				1			35.2034	35.2034			10.0705			0	TRUE	0.135671	TRUE	3	31	Amp		0.843074	N	N	N	N
69	F9	NRP2	FALSE	ASC 774 2D	Hs00187290_m1	UNKNOWN	FAM	NFQ				1			27.2494	27.2494			2.1165			0	TRUE	0.80292	TRUE	3	20	Amp		0.966026	N	N	N	N
70	F10	KDR	FALSE	ASC 774 2D	Hs00176676_m1	UNKNOWN	FAM	NFQ				1			34.9506	34.9506			9.81768			0	TRUE	0.642764	TRUE	3	28	Amp		0.958417	N	N	N	N
71	F11	ENPP2	FALSE	ASC 774 2D	Hs00196470_m1	UNKNOWN	FAM	NFQ				1			23.8306	23.8306			-1.30231			0	TRUE	0.74834	TRUE	3	17	Amp		0.971566	N	N	N	N
72	F12	FIGF	FALSE	ASC 774 2D	Hs00189521_m1	UNKNOWN	FAM	NFQ				1			28.7528	28.7528			3.61991			0	TRUE	0.574808	TRUE	3	22	Amp		0.970088	N	N	N	N
73	G1	FOXC2	FALSE	ASC 774 2D	Hs00270951_s1	UNKNOWN	FAM	NFQ				1			27.539	27.539			2.40611			0	TRUE	0.55347	TRUE	3	20	Amp		0.972867	N	N	N	N
74	G2	COL4A1	FALSE	ASC 774 2D	Hs00266237_m1	UNKNOWN	FAM	NFQ				1			23.8004	23.8004			-1.33255			0	TRUE	0.353128	TRUE	3	18	Amp		0.897934	N	N	N	N
75	G3	COL4A2	FALSE	ASC 774 2D	Hs01098873_m1	UNKNOWN	FAM	NFQ				1			22.2924	22.2924			-2.84053			0	TRUE	0.594207	TRUE	3	15	Amp		0.97004	N	N	N	N
76	G4	COL15A1	FALSE	ASC 774 2D	Hs00266332_m1	UNKNOWN	FAM	NFQ				1			27.4655	27.4655			2.3326			0	TRUE	0.567768	TRUE	3	21	Amp		0.962951	N	N	N	N
77	G5	HSPG2	FALSE	ASC 774 2D	Hs00194179_m1	UNKNOWN	FAM	NFQ				1			21.3637	21.3637			-3.76917			0	TRUE	0.687532	TRUE	3	14	Amp		0.973637	N	N	N	N
78	G6	COL18A1	FALSE	ASC 774 2D	Hs00181017_m1	UNKNOWN	FAM	NFQ				1			26.5824	26.5824			1.44946			0	TRUE	0.612602	TRUE	3	19	Amp		0.962658	N	N	N	N
79	G7	FN1	FALSE	ASC 774 2D	Hs01549940_m1	UNKNOWN	FAM	NFQ				1			17.4037	17.4037			-7.72919			0	TRUE	0.688231	TRUE	3	11	Amp		0.944118	N	N	N	N
80	G8	COL4A3	FALSE	ASC 774 2D	Hs01022527_m1	UNKNOWN	FAM	NFQ				1			32.5579	32.5579			7.42505			0	TRUE	0.0469003	TRUE	3	29	Amp		0.72908	N	Y	N	N
81	G9	F2	FALSE	ASC 774 2D	Hs01011995_g1	UNKNOWN	FAM	NFQ				1			33.9475	33.9475			8.81457			0	TRUE	0.053253	TRUE	3	30	Amp		0.813506	N	N	N	N
82	G10	BAI1	FALSE	ASC 774 2D	Hs01105174_m1	UNKNOWN	FAM	NFQ				1			33.8028	33.8028			8.66986			0	TRUE	0.0750927	TRUE	3	30	Amp		0.921444	N	N	N	N
83	G11	CHGA	FALSE	ASC 774 2D	Hs00900373_m1	UNKNOWN	FAM	NFQ							Undetermined								TRUE	0.2	TRUE	3	39	No Amp		0	Y	Y	N	Y
84	G12	ANGPT4	FALSE	ASC 774 2D	Hs00211115_m1	UNKNOWN	FAM	NFQ							Undetermined								TRUE	0.2	TRUE	3	35	Inconclusive		0	Y	Y	N	N
85	H1	CSF3	FALSE	ASC 774 2D	Hs99999083_m1	UNKNOWN	FAM	NFQ							Undetermined								TRUE	0.2	TRUE	3	39	No Amp		0	Y	Y	Y	Y
86	H2	GRN	FALSE	ASC 774 2D	Hs00963711_g1	UNKNOWN	FAM	NFQ				1			22.1089	22.1089			-3.02402			0	TRUE	0.392541	TRUE	3	16	Amp		0.899506	N	N	N	N
87	H3	THBS2	FALSE	ASC 774 2D	Hs01568063_m1	UNKNOWN	FAM	NFQ				1			21.1682	21.1682			-3.96469			0	TRUE	0.571457	TRUE	3	15	Amp		0.964969	N	N	N	N
88	H4	LECT1	FALSE	ASC 774 2D	Hs00993254_m1	UNKNOWN	FAM	NFQ				1			35.8703	35.8703			10.7374			0	TRUE	0.04	TRUE	3	32	Inconclusive		0.676461	Y	Y	N	N
89	H5	ANGPTL4	FALSE	ASC 774 2D	Hs01101127_m1	UNKNOWN	FAM	NFQ				1			26.7166	26.7166			1.58368			0	TRUE	0.644129	TRUE	3	20	Amp		0.959656	N	N	N	N
90	H6	ITGB3	FALSE	ASC 774 2D	Hs01001469_m1	UNKNOWN	FAM	NFQ				1			26.2688	26.2688			1.13589			0	TRUE	0.762878	TRUE	3	19	Amp		0.959496	N	N	N	N
91	H7	PDGFRA	FALSE	ASC 774 2D	Hs00998026_m1	UNKNOWN	FAM	NFQ				1			22.9804	22.9804			-2.15249			0	TRUE	0.870598	TRUE	3	15	Amp		0.962014	N	N	N	N
92	H8	PDGFRB	FALSE	ASC 774 2D	Hs00387364_m1	UNKNOWN	FAM	NFQ				1			22.16	22.16			-2.97294			0	TRUE	0.672929	TRUE	3	15	Amp		0.964591	N	N	N	N
93	H9	FLT4	FALSE	ASC 774 2D	Hs01047677_m1	UNKNOWN	FAM	NFQ				1			35.3755	35.3755			10.2426			0	TRUE	0.04	TRUE	3	32	Inconclusive		0.804474	Y	N	N	N
94	H10	NRP1	FALSE	ASC 774 2D	Hs00826128_m1	UNKNOWN	FAM	NFQ				1			23.2091	23.2091			-1.92385			0	TRUE	0.82844	TRUE	3	16	Amp		0.964219	N	N	N	N
95	H11	S1PR1	FALSE	ASC 774 2D	Hs01922614_s1	UNKNOWN	FAM	NFQ				1			30.5659	30.5659			5.43295			0	TRUE	0.454052	TRUE	3	24	Amp		0.965529	N	N	N	N
96	H12	PROX1	FALSE	ASC 774 2D	Hs00896294_m1	UNKNOWN	FAM	NFQ				1			34.5615	34.5615			9.42862			0	TRUE	0.723812	TRUE	3	28	Amp		0.943718	N	N	N	N
Analysis Type	Singleplex
Endogenous Control	Hs99999909_m1
RQ Min/Max Confidence Level	95.0
Reference Sample	ASC 774 2D

## Sheet: Sample Setup 3D
Block Type	96-Well 0.2-mL Block
Chemistry	TAQMAN
Date Created	2024-04-10 16:46:52 PM CEST
Experiment Barcode
Experiment Comment
Experiment File Name	D:\Users\INSTR-ADMIN\Desktop\Giulia\Exp 1098 Angiogenesis 3D Sph-ASC 774.eds
Experiment Name	Exp 1098 Angiogenesis 3D Sph-ASC 774
Experiment Run End Time	2024-04-10 15:21:49 PM CEST
Experiment Type	Comparative Cт (ΔΔCт)
Instrument Name	QuantStudio1_Pediatria
Instrument Serial Number	2721222080059
Instrument Type	QuantStudio™ 1 System
Passive Reference	ROX
Post-read Stage/Step
Pre-read Stage/Step
Quantification Cycle Method	Ct
Signal Smoothing On	true
Stage/ Cycle where Ct Analysis is performed	Stage2, Step2
User Name
Well	Well Position	Sample Name	Sample Color	Biogroup Name	Biogroup Color	Target Name	Target Color	Task	Reporter	Quencher	Quantity	Comments
1	A1	Sph-ASC 774 3D	RGB(176,23,31)			Hs99999901_s1	RGB(176,23,31)	UNKNOWN	FAM	NFQ
2	A2	Sph-ASC 774 3D	RGB(176,23,31)			Hs99999905_m1	RGB(0,0,255)	UNKNOWN	FAM	NFQ
3	A3	Sph-ASC 774 3D	RGB(176,23,31)			Hs99999909_m1	RGB(0,139,69)	UNKNOWN	FAM	NFQ
4	A4	Sph-ASC 774 3D	RGB(176,23,31)			Hs99999908_m1	RGB(238,238,0)	UNKNOWN	FAM	NFQ
5	A5	Sph-ASC 774 3D	RGB(176,23,31)			Hs00241027_m1	RGB(139,137,112)	UNKNOWN	FAM	NFQ
6	A6	Sph-ASC 774 3D	RGB(176,23,31)			Hs00264877_m1	RGB(238,121,66)	UNKNOWN	FAM	NFQ
7	A7	Sph-ASC 774 3D	RGB(176,23,31)			Hs00166654_m1	RGB(142,56,142)	UNKNOWN	FAM	NFQ
8	A8	Sph-ASC 774 3D	RGB(176,23,31)			Hs00168730_m1	RGB(198,113,113)	UNKNOWN	FAM	NFQ
9	A9	Sph-ASC 774 3D	RGB(176,23,31)			Hs00234422_m1	RGB(0,245,255)	UNKNOWN	FAM	NFQ
10	A10	Sph-ASC 774 3D	RGB(176,23,31)			Hs02379000_s1	RGB(238,220,130)	UNKNOWN	FAM	NFQ
11	A11	Sph-ASC 774 3D	RGB(176,23,31)			Hs00181613_m1	RGB(255,127,0)	UNKNOWN	FAM	NFQ
12	A12	Sph-ASC 774 3D	RGB(176,23,31)			Hs00169867_m1	RGB(142,142,56)	UNKNOWN	FAM	NFQ
13	B1	Sph-ASC 774 3D	RGB(176,23,31)			Hs00171022_m1	RGB(238,44,44)	UNKNOWN	FAM	NFQ
14	B2	Sph-ASC 774 3D	RGB(176,23,31)			Hs00174781_m1	RGB(51,161,201)	UNKNOWN	FAM	NFQ
15	B3	Sph-ASC 774 3D	RGB(176,23,31)			Hs00362096_m1	RGB(238,18,137)	UNKNOWN	FAM	NFQ
16	B4	Sph-ASC 774 3D	RGB(176,23,31)			Hs00265254_m1	RGB(176,23,31)	UNKNOWN	FAM	NFQ
17	B5	Sph-ASC 774 3D	RGB(176,23,31)			Hs00266645_m1	RGB(0,0,255)	UNKNOWN	FAM	NFQ
18	B6	Sph-ASC 774 3D	RGB(176,23,31)			Hs00173564_m1	RGB(0,139,69)	UNKNOWN	FAM	NFQ
19	B7	Sph-ASC 774 3D	RGB(176,23,31)			Hs00246256_m1	RGB(238,238,0)	UNKNOWN	FAM	NFQ
20	B8	Sph-ASC 774 3D	RGB(176,23,31)			Hs00300159_m1	RGB(139,137,112)	UNKNOWN	FAM	NFQ
21	B9	Sph-ASC 774 3D	RGB(176,23,31)			Hs00174103_m1	RGB(238,121,66)	UNKNOWN	FAM	NFQ
22	B10	Sph-ASC 774 3D	RGB(176,23,31)			Hs00174877_m1	RGB(142,56,142)	UNKNOWN	FAM	NFQ
23	B11	Sph-ASC 774 3D	RGB(176,23,31)			Hs00171064_m1	RGB(198,113,113)	UNKNOWN	FAM	NFQ
24	B12	Sph-ASC 774 3D	RGB(176,23,31)			Hs00157317_m1	RGB(0,245,255)	UNKNOWN	FAM	NFQ
25	C1	Sph-ASC 774 3D	RGB(176,23,31)			Hs00234042_m1	RGB(238,220,130)	UNKNOWN	FAM	NFQ
26	C2	Sph-ASC 774 3D	RGB(176,23,31)			Hs00383235_m1	RGB(255,127,0)	UNKNOWN	FAM	NFQ
27	C3	Sph-ASC 774 3D	RGB(176,23,31)			Hs00260905_m1	RGB(142,142,56)	UNKNOWN	FAM	NFQ
28	C4	Sph-ASC 774 3D	RGB(176,23,31)			Hs00608187_m1	RGB(238,44,44)	UNKNOWN	FAM	NFQ
29	C5	Sph-ASC 774 3D	RGB(176,23,31)			Hs99999918_m1	RGB(51,161,201)	UNKNOWN	FAM	NFQ
30	C6	Sph-ASC 774 3D	RGB(176,23,31)			Hs00174128_m1	RGB(238,18,137)	UNKNOWN	FAM	NFQ
31	C7	Sph-ASC 774 3D	RGB(176,23,31)			Hs00900054_m1	RGB(176,23,31)	UNKNOWN	FAM	NFQ
32	C8	Sph-ASC 774 3D	RGB(176,23,31)			Hs00173634_m1	RGB(0,0,255)	UNKNOWN	FAM	NFQ
33	C9	Sph-ASC 774 3D	RGB(176,23,31)			Hs00153458_m1	RGB(0,139,69)	UNKNOWN	FAM	NFQ
34	C10	Sph-ASC 774 3D	RGB(176,23,31)			Hs00170014_m1	RGB(238,238,0)	UNKNOWN	FAM	NFQ
35	C11	Sph-ASC 774 3D	RGB(176,23,31)			Hs00197064_m1	RGB(139,137,112)	UNKNOWN	FAM	NFQ
36	C12	Sph-ASC 774 3D	RGB(176,23,31)			Hs00962914_m1	RGB(238,121,66)	UNKNOWN	FAM	NFQ
37	D1	Sph-ASC 774 3D	RGB(176,23,31)			Hs00270802_s1	RGB(142,56,142)	UNKNOWN	FAM	NFQ
38	D2	Sph-ASC 774 3D	RGB(176,23,31)			Hs00168433_m1	RGB(198,113,113)	UNKNOWN	FAM	NFQ
39	D3	Sph-ASC 774 3D	RGB(176,23,31)			Hs01077958_s1	RGB(0,245,255)	UNKNOWN	FAM	NFQ
40	D4	Sph-ASC 774 3D	RGB(176,23,31)			Hs00174143_m1	RGB(238,220,130)	UNKNOWN	FAM	NFQ
41	D5	Sph-ASC 774 3D	RGB(176,23,31)			Hs00171042_m1	RGB(255,127,0)	UNKNOWN	FAM	NFQ
42	D6	Sph-ASC 774 3D	RGB(176,23,31)			Hs00168405_m1	RGB(142,142,56)	UNKNOWN	FAM	NFQ
43	D7	Sph-ASC 774 3D	RGB(176,23,31)			Hs00171467_m1	RGB(238,44,44)	UNKNOWN	FAM	NFQ
44	D8	Sph-ASC 774 3D	RGB(176,23,31)			Hs00427220_g1	RGB(51,161,201)	UNKNOWN	FAM	NFQ
45	D9	Sph-ASC 774 3D	RGB(176,23,31)			Hs00208609_m1	RGB(238,18,137)	UNKNOWN	FAM	NFQ
46	D10	Sph-ASC 774 3D	RGB(176,23,31)			Hs00199608_m1	RGB(176,23,31)	UNKNOWN	FAM	NFQ
47	D11	Sph-ASC 774 3D	RGB(176,23,31)			Hs00559786_m1	RGB(0,0,255)	UNKNOWN	FAM	NFQ
48	D12	Sph-ASC 774 3D	RGB(176,23,31)			Hs00611096_m1	RGB(0,139,69)	UNKNOWN	FAM	NFQ
49	E1	Sph-ASC 774 3D	RGB(176,23,31)			Hs00153304_m1	RGB(238,238,0)	UNKNOWN	FAM	NFQ
50	E2	Sph-ASC 774 3D	RGB(176,23,31)			Hs00174344_m1	RGB(139,137,112)	UNKNOWN	FAM	NFQ
51	E3	Sph-ASC 774 3D	RGB(176,23,31)			Hs00601975_m1	RGB(238,121,66)	UNKNOWN	FAM	NFQ
52	E4	Sph-ASC 774 3D	RGB(176,23,31)			Hs00184728_m1	RGB(142,56,142)	UNKNOWN	FAM	NFQ
53	E5	Sph-ASC 774 3D	RGB(176,23,31)			Hs00176573_m1	RGB(198,113,113)	UNKNOWN	FAM	NFQ
54	E6	Sph-ASC 774 3D	RGB(176,23,31)			Hs00188273_m1	RGB(0,245,255)	UNKNOWN	FAM	NFQ
55	E7	Sph-ASC 774 3D	RGB(176,23,31)			Hs00176096_m1	RGB(238,220,130)	UNKNOWN	FAM	NFQ
56	E8	Sph-ASC 774 3D	RGB(176,23,31)			Hs00178500_m1	RGB(255,127,0)	UNKNOWN	FAM	NFQ
57	E9	Sph-ASC 774 3D	RGB(176,23,31)			Hs00223332_m1	RGB(142,142,56)	UNKNOWN	FAM	NFQ
58	E10	Sph-ASC 774 3D	RGB(176,23,31)			Hs00234278_m1	RGB(238,44,44)	UNKNOWN	FAM	NFQ
59	E11	Sph-ASC 774 3D	RGB(176,23,31)			Hs00165949_m1	RGB(51,161,201)	UNKNOWN	FAM	NFQ
60	E12	Sph-ASC 774 3D	RGB(176,23,31)			Hs00765775_m1	RGB(238,18,137)	UNKNOWN	FAM	NFQ
61	F1	Sph-ASC 774 3D	RGB(176,23,31)			Hs00205581_m1	RGB(176,23,31)	UNKNOWN	FAM	NFQ
62	F2	Sph-ASC 774 3D	RGB(176,23,31)			Hs00236077_m1	RGB(0,0,255)	UNKNOWN	FAM	NFQ
63	F3	Sph-ASC 774 3D	RGB(176,23,31)			Hs00232618_m1	RGB(0,139,69)	UNKNOWN	FAM	NFQ
64	F4	Sph-ASC 774 3D	RGB(176,23,31)			Hs00233808_m1	RGB(238,238,0)	UNKNOWN	FAM	NFQ
65	F5	Sph-ASC 774 3D	RGB(176,23,31)			Hs00169777_m1	RGB(139,137,112)	UNKNOWN	FAM	NFQ
66	F6	Sph-ASC 774 3D	RGB(176,23,31)			Hs00272659_m1	RGB(238,121,66)	UNKNOWN	FAM	NFQ
67	F7	Sph-ASC 774 3D	RGB(176,23,31)			Hs00174029_m1	RGB(142,56,142)	UNKNOWN	FAM	NFQ
68	F8	Sph-ASC 774 3D	RGB(176,23,31)			Hs00913333_m1	RGB(198,113,113)	UNKNOWN	FAM	NFQ
69	F9	Sph-ASC 774 3D	RGB(176,23,31)			Hs00187290_m1	RGB(0,245,255)	UNKNOWN	FAM	NFQ
70	F10	Sph-ASC 774 3D	RGB(176,23,31)			Hs00176676_m1	RGB(238,220,130)	UNKNOWN	FAM	NFQ
71	F11	Sph-ASC 774 3D	RGB(176,23,31)			Hs00196470_m1	RGB(255,127,0)	UNKNOWN	FAM	NFQ
72	F12	Sph-ASC 774 3D	RGB(176,23,31)			Hs00189521_m1	RGB(142,142,56)	UNKNOWN	FAM	NFQ
73	G1	Sph-ASC 774 3D	RGB(176,23,31)			Hs00270951_s1	RGB(238,44,44)	UNKNOWN	FAM	NFQ
74	G2	Sph-ASC 774 3D	RGB(176,23,31)			Hs00266237_m1	RGB(51,161,201)	UNKNOWN	FAM	NFQ
75	G3	Sph-ASC 774 3D	RGB(176,23,31)			Hs01098873_m1	RGB(238,18,137)	UNKNOWN	FAM	NFQ
76	G4	Sph-ASC 774 3D	RGB(176,23,31)			Hs00266332_m1	RGB(176,23,31)	UNKNOWN	FAM	NFQ
77	G5	Sph-ASC 774 3D	RGB(176,23,31)			Hs00194179_m1	RGB(0,0,255)	UNKNOWN	FAM	NFQ
78	G6	Sph-ASC 774 3D	RGB(176,23,31)			Hs00181017_m1	RGB(0,139,69)	UNKNOWN	FAM	NFQ
79	G7	Sph-ASC 774 3D	RGB(176,23,31)			Hs01549940_m1	RGB(238,238,0)	UNKNOWN	FAM	NFQ
80	G8	Sph-ASC 774 3D	RGB(176,23,31)			Hs01022527_m1	RGB(139,137,112)	UNKNOWN	FAM	NFQ
81	G9	Sph-ASC 774 3D	RGB(176,23,31)			Hs01011995_g1	RGB(238,121,66)	UNKNOWN	FAM	NFQ
82	G10	Sph-ASC 774 3D	RGB(176,23,31)			Hs01105174_m1	RGB(142,56,142)	UNKNOWN	FAM	NFQ
83	G11	Sph-ASC 774 3D	RGB(176,23,31)			Hs00900373_m1	RGB(198,113,113)	UNKNOWN	FAM	NFQ
84	G12	Sph-ASC 774 3D	RGB(176,23,31)			Hs00211115_m1	RGB(0,245,255)	UNKNOWN	FAM	NFQ
85	H1	Sph-ASC 774 3D	RGB(176,23,31)			Hs99999083_m1	RGB(238,220,130)	UNKNOWN	FAM	NFQ
86	H2	Sph-ASC 774 3D	RGB(176,23,31)			Hs00963711_g1	RGB(255,127,0)	UNKNOWN	FAM	NFQ
87	H3	Sph-ASC 774 3D	RGB(176,23,31)			Hs01568063_m1	RGB(142,142,56)	UNKNOWN	FAM	NFQ
88	H4	Sph-ASC 774 3D	RGB(176,23,31)			Hs00993254_m1	RGB(238,44,44)	UNKNOWN	FAM	NFQ
89	H5	Sph-ASC 774 3D	RGB(176,23,31)			Hs01101127_m1	RGB(51,161,201)	UNKNOWN	FAM	NFQ
90	H6	Sph-ASC 774 3D	RGB(176,23,31)			Hs01001469_m1	RGB(238,18,137)	UNKNOWN	FAM	NFQ
91	H7	Sph-ASC 774 3D	RGB(176,23,31)			Hs00998026_m1	RGB(176,23,31)	UNKNOWN	FAM	NFQ
92	H8	Sph-ASC 774 3D	RGB(176,23,31)			Hs00387364_m1	RGB(0,0,255)	UNKNOWN	FAM	NFQ
93	H9	Sph-ASC 774 3D	RGB(176,23,31)			Hs01047677_m1	RGB(0,139,69)	UNKNOWN	FAM	NFQ
94	H10	Sph-ASC 774 3D	RGB(176,23,31)			Hs00826128_m1	RGB(238,238,0)	UNKNOWN	FAM	NFQ
95	H11	Sph-ASC 774 3D	RGB(176,23,31)			Hs01922614_s1	RGB(139,137,112)	UNKNOWN	FAM	NFQ
96	H12	Sph-ASC 774 3D	RGB(176,23,31)			Hs00896294_m1	RGB(238,121,66)	UNKNOWN	FAM	NFQ

## Sheet: Amplification Data 3D
Block Type	96-Well 0.2-mL Block
Chemistry	TAQMAN
Date Created	2024-04-10 16:46:52 PM CEST
Experiment Barcode
Experiment Comment
Experiment File Name	D:\Users\INSTR-ADMIN\Desktop\Giulia\Exp 1098 Angiogenesis 3D Sph-ASC 774.eds
Experiment Name	Exp 1098 Angiogenesis 3D Sph-ASC 774
Experiment Run End Time	2024-04-10 15:21:49 PM CEST
Experiment Type	Comparative Cт (ΔΔCт)
Instrument Name	QuantStudio1_Pediatria
Instrument Serial Number	2721222080059
Instrument Type	QuantStudio™ 1 System
Passive Reference	ROX
Post-read Stage/Step
Pre-read Stage/Step
Quantification Cycle Method	Ct
Signal Smoothing On	true
Stage/ Cycle where Ct Analysis is performed	Stage2, Step2
User Name
Well	Well Position	Cycle	Target Name	Rn	Delta Rn
1	A1	1	Hs99999901_s1	1.43629	-0.00847739
1	A1	2	Hs99999901_s1	1.4341	-0.0106669
1	A1	3	Hs99999901_s1	1.43753	-0.00723737
1	A1	4	Hs99999901_s1	1.45201	0.00723737
1	A1	5	Hs99999901_s1	1.47841	0.0336358
1	A1	6	Hs99999901_s1	1.52554	0.0807672
1	A1	7	Hs99999901_s1	1.60135	0.156576
1	A1	8	Hs99999901_s1	1.72316	0.278387
1	A1	9	Hs99999901_s1	1.91229	0.467516
1	A1	10	Hs99999901_s1	2.17316	0.728391
1	A1	11	Hs99999901_s1	2.49967	1.0549
1	A1	12	Hs99999901_s1	2.8675	1.42273
1	A1	13	Hs99999901_s1	3.25615	1.81138
1	A1	14	Hs99999901_s1	3.65423	2.20945
1	A1	15	Hs99999901_s1	4.04835	2.60358
1	A1	16	Hs99999901_s1	4.43046	2.98569
1	A1	17	Hs99999901_s1	4.80142	3.35665
1	A1	18	Hs99999901_s1	5.13963	3.69486
1	A1	19	Hs99999901_s1	5.46559	4.02082
1	A1	20	Hs99999901_s1	5.76257	4.3178
1	A1	21	Hs99999901_s1	6.04501	4.60024
1	A1	22	Hs99999901_s1	6.31119	4.86642
1	A1	23	Hs99999901_s1	6.54924	5.10447
1	A1	24	Hs99999901_s1	6.77023	5.32546
1	A1	25	Hs99999901_s1	6.9744	5.52963
1	A1	26	Hs99999901_s1	7.16436	5.71959
1	A1	27	Hs99999901_s1	7.33482	5.89005
1	A1	28	Hs99999901_s1	7.47788	6.03311
1	A1	29	Hs99999901_s1	7.63205	6.18728
1	A1	30	Hs99999901_s1	7.76126	6.31649
1	A1	31	Hs99999901_s1	7.86844	6.42367
1	A1	32	Hs99999901_s1	7.9749	6.53012
1	A1	33	Hs99999901_s1	8.06518	6.62041
1	A1	34	Hs99999901_s1	8.15919	6.71442
1	A1	35	Hs99999901_s1	8.23104	6.78627
1	A1	36	Hs99999901_s1	8.30243	6.85766
1	A1	37	Hs99999901_s1	8.36566	6.92089
1	A1	38	Hs99999901_s1	8.40497	6.9602
1	A1	39	Hs99999901_s1	8.46163	7.01686
1	A1	40	Hs99999901_s1	8.49247	7.04769
2	A2	1	Hs99999905_m1	0.655729	-0.00606355
2	A2	2	Hs99999905_m1	0.664094	-0.00390255
2	A2	3	Hs99999905_m1	0.674644	0.000443499
2	A2	4	Hs99999905_m1	0.682026	0.00162222
2	A2	5	Hs99999905_m1	0.686777	0.000169867
2	A2	6	Hs99999905_m1	0.690714	-0.0020968
2	A2	7	Hs99999905_m1	0.698215	-0.000799351
2	A2	8	Hs99999905_m1	0.706085	0.000866993
2	A2	9	Hs99999905_m1	0.711159	-0.00026224
2	A2	10	Hs99999905_m1	0.71674	-0.000884834
2	A2	11	Hs99999905_m1	0.723236	-0.000592199
2	A2	12	Hs99999905_m1	0.729665	-0.000367274
2	A2	13	Hs99999905_m1	0.738136	0.00190012
2	A2	14	Hs99999905_m1	0.753549	0.0111094
2	A2	15	Hs99999905_m1	0.774183	0.0255403
2	A2	16	Hs99999905_m1	0.806468	0.0516219
2	A2	17	Hs99999905_m1	0.862951	0.101901
2	A2	18	Hs99999905_m1	0.95944	0.192187
2	A2	19	Hs99999905_m1	1.11917	0.345708
2	A2	20	Hs99999905_m1	1.36576	0.586101
2	A2	21	Hs99999905_m1	1.70743	0.921571
2	A2	22	Hs99999905_m1	2.1307	1.33863
2	A2	23	Hs99999905_m1	2.58817	1.7899
2	A2	24	Hs99999905_m1	3.04823	2.24375
2	A2	25	Hs99999905_m1	3.49532	2.68464
2	A2	26	Hs99999905_m1	3.92304	3.10616
2	A2	27	Hs99999905_m1	4.32725	3.50416
2	A2	28	Hs99999905_m1	4.69801	3.86872
2	A2	29	Hs99999905_m1	5.03806	4.20256
2	A2	30	Hs99999905_m1	5.33639	4.4947
2	A2	31	Hs99999905_m1	5.61071	4.76281
2	A2	32	Hs99999905_m1	5.86802	5.01391
2	A2	33	Hs99999905_m1	6.10827	5.24796
2	A2	34	Hs99999905_m1	6.3273	5.46079
2	A2	35	Hs99999905_m1	6.52904	5.65633
2	A2	36	Hs99999905_m1	6.70596	5.82704
2	A2	37	Hs99999905_m1	6.86414	5.97902
2	A2	38	Hs99999905_m1	7.02539	6.13407
2	A2	39	Hs99999905_m1	7.1704	6.27287
2	A2	40	Hs99999905_m1	7.28371	6.37998
3	A3	1	Hs99999909_m1	0.846918	0.0196829
3	A3	2	Hs99999909_m1	0.840499	0.0121315
3	A3	3	Hs99999909_m1	0.838971	0.00947152
3	A3	4	Hs99999909_m1	0.835334	0.00470199
3	A3	5	Hs99999909_m1	0.832823	0.00105886
3	A3	6	Hs99999909_m1	0.831945	-0.000950738
3	A3	7	Hs99999909_m1	0.831284	-0.00274451
3	A3	8	Hs99999909_m1	0.831727	-0.00343274
3	A3	9	Hs99999909_m1	0.831943	-0.00434919
3	A3	10	Hs99999909_m1	0.832909	-0.00451516
3	A3	11	Hs99999909_m1	0.834097	-0.00445916
3	A3	12	Hs99999909_m1	0.835423	-0.00426589
3	A3	13	Hs99999909_m1	0.838226	-0.00259449
3	A3	14	Hs99999909_m1	0.841379	-0.000573446
3	A3	15	Hs99999909_m1	0.84287	-0.000215073
3	A3	16	Hs99999909_m1	0.845817	0.00159986
3	A3	17	Hs99999909_m1	0.84903	0.00368045
3	A3	18	Hs99999909_m1	0.849434	0.00295241
3	A3	19	Hs99999909_m1	0.852249	0.00463531
3	A3	20	Hs99999909_m1	0.856959	0.00821389
3	A3	21	Hs99999909_m1	0.87058	0.0207022
3	A3	22	Hs99999909_m1	0.890116	0.039106
3	A3	23	Hs99999909_m1	0.922926	0.0707847
3	A3	24	Hs99999909_m1	0.98495	0.131677
3	A3	25	Hs99999909_m1	1.09985	0.245444
3	A3	26	Hs99999909_m1	1.29738	0.441846
3	A3	27	Hs99999909_m1	1.60296	0.746289
3	A3	28	Hs99999909_m1	1.98916	1.13136
3	A3	29	Hs99999909_m1	2.40055	1.54162
3	A3	30	Hs99999909_m1	2.80205	1.94199
3	A3	31	Hs99999909_m1	3.17489	2.3137
3	A3	32	Hs99999909_m1	3.50812	2.64579
3	A3	33	Hs99999909_m1	3.80101	2.93755
3	A3	34	Hs99999909_m1	4.06451	3.19992
3	A3	35	Hs99999909_m1	4.29551	3.42978
3	A3	36	Hs99999909_m1	4.49144	3.62458
3	A3	37	Hs99999909_m1	4.66351	3.79552
3	A3	38	Hs99999909_m1	4.81543	3.9463
3	A3	39	Hs99999909_m1	4.94107	4.07081
3	A3	40	Hs99999909_m1	5.04058	4.16919
4	A4	1	Hs99999908_m1	0.691032	0.00104171
4	A4	2	Hs99999908_m1	0.684502	-0.00796329
4	A4	3	Hs99999908_m1	0.691126	-0.00381372
4	A4	4	Hs99999908_m1	0.696646	-0.000767191
4	A4	5	Hs99999908_m1	0.700671	0.00078308
4	A4	6	Hs99999908_m1	0.70328	0.000917799
4	A4	7	Hs99999908_m1	0.707561	0.00272503
4	A4	8	Hs99999908_m1	0.708142	0.000830744
4	A4	9	Hs99999908_m1	0.71023	0.000445175
4	A4	10	Hs99999908_m1	0.712609	0.00034994
4	A4	11	Hs99999908_m1	0.715483	0.000749125
4	A4	12	Hs99999908_m1	0.717946	0.000738171
4	A4	13	Hs99999908_m1	0.719708	2.60282e-05
4	A4	14	Hs99999908_m1	0.721627	-0.000529235
4	A4	15	Hs99999908_m1	0.724801	0.000170417
4	A4	16	Hs99999908_m1	0.72564	-0.00146512
4	A4	17	Hs99999908_m1	0.727827	-0.00175234
4	A4	18	Hs99999908_m1	0.730795	-0.00125868
4	A4	19	Hs99999908_m1	0.736379	0.00185078
4	A4	20	Hs99999908_m1	0.74563	0.00862797
4	A4	21	Hs99999908_m1	0.760397	0.0209201
4	A4	22	Hs99999908_m1	0.788605	0.0466544
4	A4	23	Hs99999908_m1	0.84346	0.099035
4	A4	24	Hs99999908_m1	0.945867	0.198967
4	A4	25	Hs99999908_m1	1.13766	0.388283
4	A4	26	Hs99999908_m1	1.46685	0.715001
4	A4	27	Hs99999908_m1	1.96892	1.2146
4	A4	28	Hs99999908_m1	2.61891	1.86212
4	A4	29	Hs99999908_m1	3.34587	2.5866
4	A4	30	Hs99999908_m1	4.06284	3.3011
4	A4	31	Hs99999908_m1	4.71734	3.95312
4	A4	32	Hs99999908_m1	5.28341	4.51671
4	A4	33	Hs99999908_m1	5.75385	4.98469
4	A4	34	Hs99999908_m1	6.12364	5.352
4	A4	35	Hs99999908_m1	6.41506	5.64095
4	A4	36	Hs99999908_m1	6.64814	5.87154
4	A4	37	Hs99999908_m1	6.81313	6.03406
4	A4	38	Hs99999908_m1	6.92863	6.1471
4	A4	39	Hs99999908_m1	7.02766	6.24365
4	A4	40	Hs99999908_m1	7.08982	6.30333
5	A5	1	Hs00241027_m1	2.00195	-0.0369588
5	A5	2	Hs00241027_m1	2.01512	-0.0263729
5	A5	3	Hs00241027_m1	2.0359	-0.00818461
5	A5	4	Hs00241027_m1	2.04052	-0.00615177
5	A5	5	Hs00241027_m1	2.04398	-0.00527597
5	A5	6	Hs00241027_m1	2.04682	-0.00502244
5	A5	7	Hs00241027_m1	2.05305	-0.0013829
5	A5	8	Hs00241027_m1	2.05986	0.00283219
5	A5	9	Hs00241027_m1	2.06314	0.00352846
5	A5	10	Hs00241027_m1	2.06594	0.00374313
5	A5	11	Hs00241027_m1	2.06644	0.00164608
5	A5	12	Hs00241027_m1	2.06858	0.0012008
5	A5	13	Hs00241027_m1	2.07163	0.00165961
5	A5	14	Hs00241027_m1	2.07429	0.00173766
5	A5	15	Hs00241027_m1	2.07661	0.00146428
5	A5	16	Hs00241027_m1	2.07805	0.00032282
5	A5	17	Hs00241027_m1	2.08323	0.00291404
5	A5	18	Hs00241027_m1	2.08517	0.00225943
5	A5	19	Hs00241027_m1	2.08622	0.000720288
5	A5	20	Hs00241027_m1	2.09081	0.00272166
5	A5	21	Hs00241027_m1	2.09436	0.00368448
5	A5	22	Hs00241027_m1	2.09783	0.00456529
5	A5	23	Hs00241027_m1	2.0993	0.00344528
5	A5	24	Hs00241027_m1	2.10108	0.00264214
5	A5	25	Hs00241027_m1	2.09856	-0.00246875
5	A5	26	Hs00241027_m1	2.10167	-0.00194557
5	A5	27	Hs00241027_m1	2.1065	0.000298509
5	A5	28	Hs00241027_m1	2.10884	4.921e-05
5	A5	29	Hs00241027_m1	2.11506	0.00367636
5	A5	30	Hs00241027_m1	2.11603	0.00205639
5	A5	31	Hs00241027_m1	2.11809	0.00153625
5	A5	32	Hs00241027_m1	2.12027	0.00112697
5	A5	33	Hs00241027_m1	2.12003	-0.00170845
5	A5	34	Hs00241027_m1	2.1201	-0.00422606
5	A5	35	Hs00241027_m1	2.12368	-0.00322677
5	A5	36	Hs00241027_m1	2.1306	0.00109728
5	A5	37	Hs00241027_m1	2.13133	-0.000758005
5	A5	38	Hs00241027_m1	2.13057	-0.00410674
5	A5	39	Hs00241027_m1	2.13079	-0.00647058
5	A5	40	Hs00241027_m1	2.13556	-0.00429516
6	A6	1	Hs00264877_m1	1.4046	-0.0246033
6	A6	2	Hs00264877_m1	1.40883	-0.0235285
6	A6	3	Hs00264877_m1	1.4229	-0.0126082
6	A6	4	Hs00264877_m1	1.43185	-0.00681027
6	A6	5	Hs00264877_m1	1.4375	-0.00430475
6	A6	6	Hs00264877_m1	1.44381	-0.00114835
6	A6	7	Hs00264877_m1	1.44918	0.00107214
6	A6	8	Hs00264877_m1	1.45208	0.000826191
6	A6	9	Hs00264877_m1	1.45637	0.00196891
6	A6	10	Hs00264877_m1	1.45875	0.00120011
6	A6	11	Hs00264877_m1	1.46272	0.00201715
6	A6	12	Hs00264877_m1	1.46421	0.000357852
6	A6	13	Hs00264877_m1	1.46643	-0.000570333
6	A6	14	Hs00264877_m1	1.47254	0.00239271
6	A6	15	Hs00264877_m1	1.47837	0.00506989
6	A6	16	Hs00264877_m1	1.48023	0.00378325
6	A6	17	Hs00264877_m1	1.48559	0.00599623
6	A6	18	Hs00264877_m1	1.48764	0.00489066
6	A6	19	Hs00264877_m1	1.48952	0.00362535
6	A6	20	Hs00264877_m1	1.48976	0.000719958
6	A6	21	Hs00264877_m1	1.49575	0.00355593
6	A6	22	Hs00264877_m1	1.49886	0.00351978
6	A6	23	Hs00264877_m1	1.50112	0.00262998
6	A6	24	Hs00264877_m1	1.50291	0.00126716
6	A6	25	Hs00264877_m1	1.50211	-0.00267702
6	A6	26	Hs00264877_m1	1.50618	-0.00176473
6	A6	27	Hs00264877_m1	1.5124	0.0013118
6	A6	28	Hs00264877_m1	1.51475	0.000509264
6	A6	29	Hs00264877_m1	1.51758	0.000189405
6	A6	30	Hs00264877_m1	1.51962	-0.000913183
6	A6	31	Hs00264877_m1	1.52081	-0.00287217
6	A6	32	Hs00264877_m1	1.52484	-0.00199588
6	A6	33	Hs00264877_m1	1.5297	-0.0002812
6	A6	34	Hs00264877_m1	1.53196	-0.00116957
6	A6	35	Hs00264877_m1	1.53542	-0.000860957
6	A6	36	Hs00264877_m1	1.53767	-0.00176256
6	A6	37	Hs00264877_m1	1.54141	-0.0011738
6	A6	38	Hs00264877_m1	1.54386	-0.00187502
6	A6	39	Hs00264877_m1	1.54477	-0.00411569
6	A6	40	Hs00264877_m1	1.54919	-0.0028372
7	A7	1	Hs00166654_m1	1.1773	-0.0130886
7	A7	2	Hs00166654_m1	1.17992	-0.0130458
7	A7	3	Hs00166654_m1	1.19106	-0.00447826
7	A7	4	Hs00166654_m1	1.19574	-0.00237592
7	A7	5	Hs00166654_m1	1.19787	-0.0028224
7	A7	6	Hs00166654_m1	1.20001	-0.00325874
7	A7	7	Hs00166654_m1	1.20521	-0.000634148
7	A7	8	Hs00166654_m1	1.2092	0.000782737
7	A7	9	Hs00166654_m1	1.21199	0.000987383
7	A7	10	Hs00166654_m1	1.21583	0.00225752
7	A7	11	Hs00166654_m1	1.22011	0.00395264
7	A7	12	Hs00166654_m1	1.22137	0.00264261
7	A7	13	Hs00166654_m1	1.22189	0.000584428
7	A7	14	Hs00166654_m1	1.22728	0.00339225
7	A7	15	Hs00166654_m1	1.2309	0.0044397
7	A7	16	Hs00166654_m1	1.23164	0.00259836
7	A7	17	Hs00166654_m1	1.233	0.00138239
7	A7	18	Hs00166654_m1	1.2346	0.000412226
7	A7	19	Hs00166654_m1	1.23776	0.00099548
7	A7	20	Hs00166654_m1	1.23924	-0.000103309
7	A7	21	Hs00166654_m1	1.24079	-0.00113296
7	A7	22	Hs00166654_m1	1.2443	-0.000197319
7	A7	23	Hs00166654_m1	1.24575	-0.00132615
7	A7	24	Hs00166654_m1	1.24783	-0.0018184
7	A7	25	Hs00166654_m1	1.24989	-0.00234332
7	A7	26	Hs00166654_m1	1.2514	-0.00340396
7	A7	27	Hs00166654_m1	1.256	-0.00138268
7	A7	28	Hs00166654_m1	1.26081	0.000849834
7	A7	29	Hs00166654_m1	1.27061	0.00807233
7	A7	30	Hs00166654_m1	1.2853	0.0201902
7	A7	31	Hs00166654_m1	1.3125	0.0448091
7	A7	32	Hs00166654_m1	1.36398	0.0937093
7	A7	33	Hs00166654_m1	1.46804	0.1952
7	A7	34	Hs00166654_m1	1.65879	0.383371
7	A7	35	Hs00166654_m1	1.9792	0.701205
7	A7	36	Hs00166654_m1	2.44389	1.16331
7	A7	37	Hs00166654_m1	3.02644	1.74329
7	A7	38	Hs00166654_m1	3.67384	2.38811
7	A7	39	Hs00166654_m1	4.33114	3.04283
7	A7	40	Hs00166654_m1	4.88139	3.59051
8	A8	1	Hs00168730_m1	0.891865	-0.00597199
8	A8	2	Hs00168730_m1	0.896377	-0.00326504
8	A8	3	Hs00168730_m1	0.900091	-0.00135626
8	A8	4	Hs00168730_m1	0.902779	-0.000473042
8	A8	5	Hs00168730_m1	0.904738	-0.000319263
8	A8	6	Hs00168730_m1	0.909315	0.00245205
8	A8	7	Hs00168730_m1	0.912098	0.00343011
8	A8	8	Hs00168730_m1	0.911867	0.00139449
8	A8	9	Hs00168730_m1	0.913513	0.00123546
8	A8	10	Hs00168730_m1	0.914893	0.000810002
8	A8	11	Hs00168730_m1	0.916251	0.00036243
8	A8	12	Hs00168730_m1	0.91649	-0.00120356
8	A8	13	Hs00168730_m1	0.917122	-0.0023767
8	A8	14	Hs00168730_m1	0.918616	-0.00268718
8	A8	15	Hs00168730_m1	0.920976	-0.00213274
8	A8	16	Hs00168730_m1	0.92244	-0.00247386
8	A8	17	Hs00168730_m1	0.925806	-0.000912876
8	A8	18	Hs00168730_m1	0.927616	-0.000907631
8	A8	19	Hs00168730_m1	0.927961	-0.00236807
8	A8	20	Hs00168730_m1	0.930843	-0.00129107
8	A8	21	Hs00168730_m1	0.936253	0.00231322
8	A8	22	Hs00168730_m1	0.942249	0.0065045
8	A8	23	Hs00168730_m1	0.947782	0.0102321
8	A8	24	Hs00168730_m1	0.958644	0.0192895
8	A8	25	Hs00168730_m1	0.98007	0.0389099
8	A8	26	Hs00168730_m1	1.01557	0.072604
8	A8	27	Hs00168730_m1	1.08783	0.143061
8	A8	28	Hs00168730_m1	1.22264	0.276067
8	A8	29	Hs00168730_m1	1.47513	0.526754
8	A8	30	Hs00168730_m1	1.89609	0.945908
8	A8	31	Hs00168730_m1	2.48573	1.53374
8	A8	32	Hs00168730_m1	3.15803	2.20423
8	A8	33	Hs00168730_m1	3.82049	2.86489
8	A8	34	Hs00168730_m1	4.42226	3.46486
8	A8	35	Hs00168730_m1	4.96548	4.00627
8	A8	36	Hs00168730_m1	5.43728	4.47626
8	A8	37	Hs00168730_m1	5.83093	4.86811
8	A8	38	Hs00168730_m1	6.16307	5.19845
8	A8	39	Hs00168730_m1	6.46827	5.50184
8	A8	40	Hs00168730_m1	6.69572	5.72748
9	A9	1	Hs00234422_m1	0.717034	0.00158739
9	A9	2	Hs00234422_m1	0.718905	0.00022548
9	A9	3	Hs00234422_m1	0.722266	0.00035399
9	A9	4	Hs00234422_m1	0.724814	-0.00033021
9	A9	5	Hs00234422_m1	0.728236	-0.000140785
9	A9	6	Hs00234422_m1	0.731939	0.000329259
9	A9	7	Hs00234422_m1	0.734602	-0.000239963
9	A9	8	Hs00234422_m1	0.738063	-1.18545e-05
9	A9	9	Hs00234422_m1	0.741594	0.000286707
9	A9	10	Hs00234422_m1	0.743984	-0.000556339
9	A9	11	Hs00234422_m1	0.747738	-3.44988e-05
9	A9	12	Hs00234422_m1	0.751349	0.000343694
9	A9	13	Hs00234422_m1	0.757658	0.00342055
9	A9	14	Hs00234422_m1	0.769802	0.0123316
9	A9	15	Hs00234422_m1	0.789386	0.0286835
9	A9	16	Hs00234422_m1	0.82284	0.0589045
9	A9	17	Hs00234422_m1	0.882639	0.115471
9	A9	18	Hs00234422_m1	0.987096	0.216695
9	A9	19	Hs00234422_m1	1.1581	0.384472
9	A9	20	Hs00234422_m1	1.41221	0.63534
9	A9	21	Hs00234422_m1	1.75143	0.971336
9	A9	22	Hs00234422_m1	2.14845	1.36512
9	A9	23	Hs00234422_m1	2.5686	1.78204
9	A9	24	Hs00234422_m1	2.9854	2.1956
9	A9	25	Hs00234422_m1	3.38373	2.59071
9	A9	26	Hs00234422_m1	3.75369	2.95743
9	A9	27	Hs00234422_m1	4.08562	3.28613
9	A9	28	Hs00234422_m1	4.38431	3.58158
9	A9	29	Hs00234422_m1	4.65261	3.84665
9	A9	30	Hs00234422_m1	4.88407	4.07488
9	A9	31	Hs00234422_m1	5.08009	4.26766
9	A9	32	Hs00234422_m1	5.25542	4.43976
9	A9	33	Hs00234422_m1	5.40977	4.59088
9	A9	34	Hs00234422_m1	5.54254	4.72042
9	A9	35	Hs00234422_m1	5.65184	4.82648
9	A9	36	Hs00234422_m1	5.7497	4.92111
9	A9	37	Hs00234422_m1	5.82285	4.99103
9	A9	38	Hs00234422_m1	5.88455	5.0495
9	A9	39	Hs00234422_m1	5.93632	5.09804
9	A9	40	Hs00234422_m1	5.98244	5.14092
10	A10	1	Hs02379000_s1	1.60165	-0.00564795
10	A10	2	Hs02379000_s1	1.6039	-0.0061675
10	A10	3	Hs02379000_s1	1.60709	-0.00573385
10	A10	4	Hs02379000_s1	1.61057	-0.0050228
10	A10	5	Hs02379000_s1	1.61727	-0.00108511
10	A10	6	Hs02379000_s1	1.62236	0.00124003
10	A10	7	Hs02379000_s1	1.62512	0.00124274
10	A10	8	Hs02379000_s1	1.62876	0.00211353
10	A10	9	Hs02379000_s1	1.63333	0.00392894
10	A10	10	Hs02379000_s1	1.6362	0.00403452
10	A10	11	Hs02379000_s1	1.63888	0.00395033
10	A10	12	Hs02379000_s1	1.64112	0.00343102
10	A10	13	Hs02379000_s1	1.64198	0.00152376
10	A10	14	Hs02379000_s1	1.64429	0.00107144
10	A10	15	Hs02379000_s1	1.64593	-5.47609e-05
10	A10	16	Hs02379000_s1	1.64715	-0.00159808
10	A10	17	Hs02379000_s1	1.64728	-0.00422942
10	A10	18	Hs02379000_s1	1.65068	-0.0035893
10	A10	19	Hs02379000_s1	1.65515	-0.00188821
10	A10	20	Hs02379000_s1	1.66046	0.000665216
10	A10	21	Hs02379000_s1	1.66519	0.00262629
10	A10	22	Hs02379000_s1	1.68052	0.0151937
10	A10	23	Hs02379000_s1	1.70287	0.0347803
10	A10	24	Hs02379000_s1	1.74378	0.0729333
10	A10	25	Hs02379000_s1	1.82015	0.146535
10	A10	26	Hs02379000_s1	1.9765	0.300122
10	A10	27	Hs02379000_s1	2.27753	0.598391
10	A10	28	Hs02379000_s1	2.78681	1.10491
10	A10	29	Hs02379000_s1	3.48492	1.80026
10	A10	30	Hs02379000_s1	4.24836	2.56094
10	A10	31	Hs02379000_s1	4.98691	3.29672
10	A10	32	Hs02379000_s1	5.6448	3.95185
10	A10	33	Hs02379000_s1	6.21099	4.51527
10	A10	34	Hs02379000_s1	6.68493	4.98645
10	A10	35	Hs02379000_s1	7.091	5.38976
10	A10	36	Hs02379000_s1	7.42404	5.72004
10	A10	37	Hs02379000_s1	7.69919	5.99243
10	A10	38	Hs02379000_s1	7.91904	6.20951
10	A10	39	Hs02379000_s1	8.11426	6.40197
10	A10	40	Hs02379000_s1	8.25763	6.54257
11	A11	1	Hs00181613_m1	1.90841	-0.0319586
11	A11	2	Hs00181613_m1	1.91716	-0.0277252
11	A11	3	Hs00181613_m1	1.93503	-0.0143628
11	A11	4	Hs00181613_m1	1.9434	-0.0105141
11	A11	5	Hs00181613_m1	1.95081	-0.00761025
11	A11	6	Hs00181613_m1	1.96048	-0.00245331
11	A11	7	Hs00181613_m1	1.96759	0.000140396
11	A11	8	Hs00181613_m1	1.97625	0.00428859
11	A11	9	Hs00181613_m1	1.98477	0.00829195
11	A11	10	Hs00181613_m1	1.98899	0.00799662
11	A11	11	Hs00181613_m1	1.99344	0.00792969
11	A11	12	Hs00181613_m1	1.9957	0.00568302
11	A11	13	Hs00181613_m1	2.00019	0.00565364
11	A11	14	Hs00181613_m1	2.00824	0.00918684
11	A11	15	Hs00181613_m1	2.01465	0.0110895
11	A11	16	Hs00181613_m1	2.0151	0.00701904
11	A11	17	Hs00181613_m1	2.01414	0.00154811
11	A11	18	Hs00181613_m1	2.0148	-0.00229965
11	A11	19	Hs00181613_m1	2.01733	-0.0042849
11	A11	20	Hs00181613_m1	2.01788	-0.00825664
11	A11	21	Hs00181613_m1	2.02366	-0.00698366
11	A11	22	Hs00181613_m1	2.03178	-0.00338013
11	A11	23	Hs00181613_m1	2.03682	-0.00285578
11	A11	24	Hs00181613_m1	2.03836	-0.00582616
11	A11	25	Hs00181613_m1	2.04668	-0.00202141
11	A11	26	Hs00181613_m1	2.06994	0.0167234
11	A11	27	Hs00181613_m1	2.10474	0.0470086
11	A11	28	Hs00181613_m1	2.16989	0.107642
11	A11	29	Hs00181613_m1	2.27851	0.211748
11	A11	30	Hs00181613_m1	2.4423	0.371032
11	A11	31	Hs00181613_m1	2.65823	0.582444
11	A11	32	Hs00181613_m1	2.91595	0.835647
11	A11	33	Hs00181613_m1	3.19921	1.1144
11	A11	34	Hs00181613_m1	3.49372	1.40439
11	A11	35	Hs00181613_m1	3.78305	1.6892
11	A11	36	Hs00181613_m1	4.0666	1.96824
11	A11	37	Hs00181613_m1	4.33688	2.23401
11	A11	38	Hs00181613_m1	4.59431	2.48693
11	A11	39	Hs00181613_m1	4.83215	2.72026
11	A11	40	Hs00181613_m1	5.029	2.91259
12	A12	1	Hs00169867_m1	2.08017	-0.00527242
12	A12	2	Hs00169867_m1	2.08138	-0.00820325
12	A12	3	Hs00169867_m1	2.08671	-0.00701778
12	A12	4	Hs00169867_m1	2.09321	-0.00467145
12	A12	5	Hs00169867_m1	2.09681	-0.0052169
12	A12	6	Hs00169867_m1	2.10458	-0.00158646
12	A12	7	Hs00169867_m1	2.11185	0.00153283
12	A12	8	Hs00169867_m1	2.11757	0.00311288
12	A12	9	Hs00169867_m1	2.12337	0.00475801
12	A12	10	Hs00169867_m1	2.12595	0.00319571
12	A12	11	Hs00169867_m1	2.13007	0.00317168
12	A12	12	Hs00169867_m1	2.13241	0.00136523
12	A12	13	Hs00169867_m1	2.13781	0.00261602
12	A12	14	Hs00169867_m1	2.14375	0.00441137
12	A12	15	Hs00169867_m1	2.14569	0.00221129
12	A12	16	Hs00169867_m1	2.1473	-0.000323527
12	A12	17	Hs00169867_m1	2.1526	0.000828085
12	A12	18	Hs00169867_m1	2.15855	0.0026332
12	A12	19	Hs00169867_m1	2.16055	0.000479856
12	A12	20	Hs00169867_m1	2.16425	3.52553e-05
12	A12	21	Hs00169867_m1	2.16791	-0.000449161
12	A12	22	Hs00169867_m1	2.17276	0.000255654
12	A12	23	Hs00169867_m1	2.1765	-0.0001477
12	A12	24	Hs00169867_m1	2.17514	-0.00565846
12	A12	25	Hs00169867_m1	2.1794	-0.00553562
12	A12	26	Hs00169867_m1	2.1906	0.0015128
12	A12	27	Hs00169867_m1	2.20662	0.013383
12	A12	28	Hs00169867_m1	2.23222	0.0348379
12	A12	29	Hs00169867_m1	2.27922	0.077692
12	A12	30	Hs00169867_m1	2.36398	0.158309
12	A12	31	Hs00169867_m1	2.51355	0.303737
12	A12	32	Hs00169867_m1	2.75752	0.543556
12	A12	33	Hs00169867_m1	3.10313	0.885024
12	A12	34	Hs00169867_m1	3.52425	1.302
12	A12	35	Hs00169867_m1	3.97282	1.74642
12	A12	36	Hs00169867_m1	4.4033	2.17276
12	A12	37	Hs00169867_m1	4.79574	2.56105
12	A12	38	Hs00169867_m1	5.13332	2.89448
12	A12	39	Hs00169867_m1	5.42643	3.18345
12	A12	40	Hs00169867_m1	5.65036	3.40323
13	B1	1	Hs00171022_m1	1.17826	-0.00125166
13	B1	2	Hs00171022_m1	1.18109	-0.00252576
13	B1	3	Hs00171022_m1	1.18592	-0.00178952
13	B1	4	Hs00171022_m1	1.19061	-0.00119966
13	B1	5	Hs00171022_m1	1.19609	0.000180431
13	B1	6	Hs00171022_m1	1.20115	0.00114246
13	B1	7	Hs00171022_m1	1.20684	0.00273736
13	B1	8	Hs00171022_m1	1.20932	0.00111755
13	B1	9	Hs00171022_m1	1.21153	-0.000776913
13	B1	10	Hs00171022_m1	1.21747	0.00106917
13	B1	11	Hs00171022_m1	1.22012	-0.000379456
13	B1	12	Hs00171022_m1	1.2225	-0.00210143
13	B1	13	Hs00171022_m1	1.23045	0.0017519
13	B1	14	Hs00171022_m1	1.24329	0.0104921
13	B1	15	Hs00171022_m1	1.26038	0.0234833
13	B1	16	Hs00171022_m1	1.28802	0.0470288
13	B1	17	Hs00171022_m1	1.34709	0.101994
13	B1	18	Hs00171022_m1	1.45338	0.204191
13	B1	19	Hs00171022_m1	1.64139	0.388095
13	B1	20	Hs00171022_m1	1.96412	0.706726
13	B1	21	Hs00171022_m1	2.47247	1.21098
13	B1	22	Hs00171022_m1	3.19123	1.92564
13	B1	23	Hs00171022_m1	4.05546	2.78577
13	B1	24	Hs00171022_m1	4.94502	3.67123
13	B1	25	Hs00171022_m1	5.75752	4.47964
13	B1	26	Hs00171022_m1	6.4348	5.15282
13	B1	27	Hs00171022_m1	6.95956	5.67347
13	B1	28	Hs00171022_m1	7.34282	6.05264
13	B1	29	Hs00171022_m1	7.62129	6.32701
13	B1	30	Hs00171022_m1	7.80434	6.50596
13	B1	31	Hs00171022_m1	7.9431	6.64062
13	B1	32	Hs00171022_m1	8.0528	6.74623
13	B1	33	Hs00171022_m1	8.13582	6.82514
13	B1	34	Hs00171022_m1	8.18407	6.8693
13	B1	35	Hs00171022_m1	8.22918	6.91031
13	B1	36	Hs00171022_m1	8.26857	6.9456
13	B1	37	Hs00171022_m1	8.29484	6.96777
13	B1	38	Hs00171022_m1	8.31018	6.97901
13	B1	39	Hs00171022_m1	8.33542	7.00016
13	B1	40	Hs00171022_m1	8.36872	7.02936
14	B2	1	Hs00174781_m1	1.47131	-0.00542225
14	B2	2	Hs00174781_m1	1.47392	-0.00697578
14	B2	3	Hs00174781_m1	1.47637	-0.0086757
14	B2	4	Hs00174781_m1	1.48399	-0.00522161
14	B2	5	Hs00174781_m1	1.4912	-0.00216913
14	B2	6	Hs00174781_m1	1.49883	0.00130606
14	B2	7	Hs00174781_m1	1.50387	0.00218893
14	B2	8	Hs00174781_m1	1.50999	0.00415041
14	B2	9	Hs00174781_m1	1.51569	0.0056894
14	B2	10	Hs00174781_m1	1.52175	0.00759557
14	B2	11	Hs00174781_m1	1.52426	0.00594452
14	B2	12	Hs00174781_m1	1.52478	0.00231472
14	B2	13	Hs00174781_m1	1.52446	-0.00216861
14	B2	14	Hs00174781_m1	1.53197	0.00118094
14	B2	15	Hs00174781_m1	1.53441	-0.00053615
14	B2	16	Hs00174781_m1	1.53488	-0.00422067
14	B2	17	Hs00174781_m1	1.54066	-0.00260156
14	B2	18	Hs00174781_m1	1.54536	-0.00205748
14	B2	19	Hs00174781_m1	1.54851	-0.00306742
14	B2	20	Hs00174781_m1	1.55519	-0.000540892
14	B2	21	Hs00174781_m1	1.56078	0.000888671
14	B2	22	Hs00174781_m1	1.57416	0.0101149
14	B2	23	Hs00174781_m1	1.59603	0.027819
14	B2	24	Hs00174781_m1	1.64044	0.0680725
14	B2	25	Hs00174781_m1	1.72439	0.147864
14	B2	26	Hs00174781_m1	1.8769	0.296222
14	B2	27	Hs00174781_m1	2.1443	0.559465
14	B2	28	Hs00174781_m1	2.54806	0.959066
14	B2	29	Hs00174781_m1	3.08329	1.49013
14	B2	30	Hs00174781_m1	3.69903	2.10171
14	B2	31	Hs00174781_m1	4.34735	2.74588
14	B2	32	Hs00174781_m1	4.99664	3.39101
14	B2	33	Hs00174781_m1	5.59955	3.98976
14	B2	34	Hs00174781_m1	6.13534	4.5214
14	B2	35	Hs00174781_m1	6.62142	5.00332
14	B2	36	Hs00174781_m1	7.02708	5.40482
14	B2	37	Hs00174781_m1	7.35189	5.72548
14	B2	38	Hs00174781_m1	7.64217	6.0116
14	B2	39	Hs00174781_m1	7.89006	6.25533
14	B2	40	Hs00174781_m1	8.07035	6.43146
15	B3	1	Hs00362096_m1	0.968229	-0.00885908
15	B3	2	Hs00362096_m1	0.972397	-0.00739178
15	B3	3	Hs00362096_m1	0.977089	-0.00540127
15	B3	4	Hs00362096_m1	0.980438	-0.00475341
15	B3	5	Hs00362096_m1	0.986166	-0.00172756
15	B3	6	Hs00362096_m1	0.991018	0.000423287
15	B3	7	Hs00362096_m1	0.993811	0.000514736
15	B3	8	Hs00362096_m1	0.999519	0.00352163
15	B3	9	Hs00362096_m1	1.00281	0.00410738
15	B3	10	Hs00362096_m1	1.00494	0.00354008
15	B3	11	Hs00362096_m1	1.00797	0.00386708
15	B3	12	Hs00362096_m1	1.00947	0.00266773
15	B3	13	Hs00362096_m1	1.00914	-0.000369225
15	B3	14	Hs00362096_m1	1.0119	-0.000302571
15	B3	15	Hs00362096_m1	1.01644	0.00153589
15	B3	16	Hs00362096_m1	1.01871	0.0011002
15	B3	17	Hs00362096_m1	1.02196	0.00165048
15	B3	18	Hs00362096_m1	1.022	-0.00101061
15	B3	19	Hs00362096_m1	1.02272	-0.00299114
15	B3	20	Hs00362096_m1	1.02581	-0.00260405
15	B3	21	Hs00362096_m1	1.02627	-0.00484755
15	B3	22	Hs00362096_m1	1.03185	-0.00196863
15	B3	23	Hs00362096_m1	1.0371	0.000578408
15	B3	24	Hs00362096_m1	1.03908	-0.000138501
15	B3	25	Hs00362096_m1	1.04453	0.00260762
15	B3	26	Hs00362096_m1	1.05177	0.00714939
15	B3	27	Hs00362096_m1	1.07169	0.0243638
15	B3	28	Hs00362096_m1	1.11045	0.0604273
15	B3	29	Hs00362096_m1	1.17909	0.12636
15	B3	30	Hs00362096_m1	1.3065	0.251074
15	B3	31	Hs00362096_m1	1.5131	0.454974
15	B3	32	Hs00362096_m1	1.81886	0.758027
15	B3	33	Hs00362096_m1	2.22322	1.15969
15	B3	34	Hs00362096_m1	2.69488	1.62865
15	B3	35	Hs00362096_m1	3.19699	2.12806
15	B3	36	Hs00362096_m1	3.69794	2.62631
15	B3	37	Hs00362096_m1	4.16232	3.08798
15	B3	38	Hs00362096_m1	4.57686	3.49982
15	B3	39	Hs00362096_m1	4.94125	3.86151
15	B3	40	Hs00362096_m1	5.21771	4.13527
16	B4	1	Hs00265254_m1	0.820117	-0.00582638
16	B4	2	Hs00265254_m1	0.821297	-0.00729229
16	B4	3	Hs00265254_m1	0.82723	-0.00400515
16	B4	4	Hs00265254_m1	0.831374	-0.00250775
16	B4	5	Hs00265254_m1	0.835338	-0.00119001
16	B4	6	Hs00265254_m1	0.838888	-0.000285501
16	B4	7	Hs00265254_m1	0.843416	0.00159593
16	B4	8	Hs00265254_m1	0.846479	0.00201245
16	B4	9	Hs00265254_m1	0.848964	0.0018514
16	B4	10	Hs00265254_m1	0.851877	0.0021185
16	B4	11	Hs00265254_m1	0.85434	0.00193552
16	B4	12	Hs00265254_m1	0.856198	0.00114707
16	B4	13	Hs00265254_m1	0.858429	0.00073205
16	B4	14	Hs00265254_m1	0.860953	0.000609568
16	B4	15	Hs00265254_m1	0.864993	0.00200426
16	B4	16	Hs00265254_m1	0.866818	0.0011828
16	B4	17	Hs00265254_m1	0.868099	-0.00018268
16	B4	18	Hs00265254_m1	0.869769	-0.00115882
16	B4	19	Hs00265254_m1	0.872155	-0.00141923
16	B4	20	Hs00265254_m1	0.873925	-0.00229511
16	B4	21	Hs00265254_m1	0.874833	-0.0040333
16	B4	22	Hs00265254_m1	0.880909	-0.000603042
16	B4	23	Hs00265254_m1	0.886649	0.00249104
16	B4	24	Hs00265254_m1	0.893036	0.0062316
16	B4	25	Hs00265254_m1	0.909221	0.01977
16	B4	26	Hs00265254_m1	0.94051	0.0484131
16	B4	27	Hs00265254_m1	0.997463	0.10272
16	B4	28	Hs00265254_m1	1.10212	0.204727
16	B4	29	Hs00265254_m1	1.28771	0.387676
16	B4	30	Hs00265254_m1	1.58027	0.677586
16	B4	31	Hs00265254_m1	1.9788	1.07348
16	B4	32	Hs00265254_m1	2.45714	1.54917
16	B4	33	Hs00265254_m1	2.97435	2.06373
16	B4	34	Hs00265254_m1	3.4869	2.57363
16	B4	35	Hs00265254_m1	3.97186	3.05595
16	B4	36	Hs00265254_m1	4.42052	3.50196
16	B4	37	Hs00265254_m1	4.81301	3.89181
16	B4	38	Hs00265254_m1	5.15482	4.23097
16	B4	39	Hs00265254_m1	5.44247	4.51597
16	B4	40	Hs00265254_m1	5.65119	4.72205
17	B5	1	Hs00266645_m1	1.91275	-0.00138206
17	B5	2	Hs00266645_m1	1.91668	-0.00265445
17	B5	3	Hs00266645_m1	1.92096	-0.00356981
17	B5	4	Hs00266645_m1	1.92379	-0.00594644
17	B5	5	Hs00266645_m1	1.93083	-0.00411153
17	B5	6	Hs00266645_m1	1.94143	0.00129204
17	B5	7	Hs00266645_m1	1.94706	0.00171551
17	B5	8	Hs00266645_m1	1.95617	0.00562908
17	B5	9	Hs00266645_m1	1.9634	0.00764925
17	B5	10	Hs00266645_m1	1.96815	0.00719582
17	B5	11	Hs00266645_m1	1.96952	0.00336794
17	B5	12	Hs00266645_m1	1.96964	-0.00171844
17	B5	13	Hs00266645_m1	1.97287	-0.0036826
17	B5	14	Hs00266645_m1	1.97909	-0.00266832
17	B5	15	Hs00266645_m1	1.98482	-0.00213911
17	B5	16	Hs00266645_m1	1.99016	-0.00199923
17	B5	17	Hs00266645_m1	1.99677	-0.000591322
17	B5	18	Hs00266645_m1	2.00214	-0.000422834
17	B5	19	Hs00266645_m1	2.01663	0.00886123
17	B5	20	Hs00266645_m1	2.04436	0.0313928
17	B5	21	Hs00266645_m1	2.09537	0.0771966
17	B5	22	Hs00266645_m1	2.18751	0.164136
17	B5	23	Hs00266645_m1	2.34712	0.31854
17	B5	24	Hs00266645_m1	2.59987	0.566088
17	B5	25	Hs00266645_m1	2.97327	0.934289
17	B5	26	Hs00266645_m1	3.45676	1.41258
17	B5	27	Hs00266645_m1	4.01567	1.96628
17	B5	28	Hs00266645_m1	4.60954	2.55495
17	B5	29	Hs00266645_m1	5.21207	3.15228
17	B5	30	Hs00266645_m1	5.78956	3.72457
17	B5	31	Hs00266645_m1	6.32178	4.25158
17	B5	32	Hs00266645_m1	6.79436	4.71896
17	B5	33	Hs00266645_m1	7.20698	5.12638
17	B5	34	Hs00266645_m1	7.55743	5.47163
17	B5	35	Hs00266645_m1	7.84217	5.75116
17	B5	36	Hs00266645_m1	8.06507	5.96886
17	B5	37	Hs00266645_m1	8.22479	6.12338
17	B5	38	Hs00266645_m1	8.33157	6.22496
17	B5	39	Hs00266645_m1	8.42055	6.30873
17	B5	40	Hs00266645_m1	8.49132	6.37431
18	B6	1	Hs00173564_m1	0.449498	-0.00695186
18	B6	2	Hs00173564_m1	0.451185	-0.00640857
18	B6	3	Hs00173564_m1	0.453351	-0.00538551
18	B6	4	Hs00173564_m1	0.455724	-0.0041551
18	B6	5	Hs00173564_m1	0.459349	-0.00167289
18	B6	6	Hs00173564_m1	0.461884	-0.000281122
18	B6	7	Hs00173564_m1	0.462839	-0.000469354
18	B6	8	Hs00173564_m1	0.464413	-3.82642e-05
18	B6	9	Hs00173564_m1	0.466203	0.000608833
18	B6	10	Hs00173564_m1	0.468339	0.00160152
18	B6	11	Hs00173564_m1	0.469685	0.00180402
18	B6	12	Hs00173564_m1	0.470634	0.00160998
18	B6	13	Hs00173564_m1	0.471491	0.00132459
18	B6	14	Hs00173564_m1	0.473205	0.00189558
18	B6	15	Hs00173564_m1	0.474835	0.00238198
18	B6	16	Hs00173564_m1	0.475449	0.00185352
18	B6	17	Hs00173564_m1	0.476515	0.00177639
18	B6	18	Hs00173564_m1	0.476137	0.000254836
18	B6	19	Hs00173564_m1	0.477214	0.000189509
18	B6	20	Hs00173564_m1	0.479875	0.00170719
18	B6	21	Hs00173564_m1	0.481121	0.00181034
18	B6	22	Hs00173564_m1	0.482524	0.00206988
18	B6	23	Hs00173564_m1	0.482254	0.000657254
18	B6	24	Hs00173564_m1	0.482942	0.000201576
18	B6	25	Hs00173564_m1	0.483752	-0.000131138
18	B6	26	Hs00173564_m1	0.4838	-0.00122602
18	B6	27	Hs00173564_m1	0.483996	-0.00217287
18	B6	28	Hs00173564_m1	0.486087	-0.00122554
18	B6	29	Hs00173564_m1	0.489021	0.000565608
18	B6	30	Hs00173564_m1	0.488526	-0.00107179
18	B6	31	Hs00173564_m1	0.488831	-0.00190989
18	B6	32	Hs00173564_m1	0.492077	0.000193018
18	B6	33	Hs00173564_m1	0.493439	0.000412094
18	B6	34	Hs00173564_m1	0.493944	-0.000226541
18	B6	35	Hs00173564_m1	0.493658	-0.00165556
18	B6	36	Hs00173564_m1	0.496431	-2.57636e-05
18	B6	37	Hs00173564_m1	0.497749	0.000149056
18	B6	38	Hs00173564_m1	0.498428	-0.00031452
18	B6	39	Hs00173564_m1	0.498781	-0.00110491
18	B6	40	Hs00173564_m1	0.498197	-0.0028313
19	B7	1	Hs00246256_m1	0.842859	0.00452037
19	B7	2	Hs00246256_m1	0.84317	0.00209425
19	B7	3	Hs00246256_m1	0.844426	0.000613047
19	B7	4	Hs00246256_m1	0.844818	-0.00173296
19	B7	5	Hs00246256_m1	0.849065	-0.000223089
19	B7	6	Hs00246256_m1	0.8519	-0.000125308
19	B7	7	Hs00246256_m1	0.855315	0.000552187
19	B7	8	Hs00246256_m1	0.859755	0.00225488
19	B7	9	Hs00246256_m1	0.863262	0.00302417
19	B7	10	Hs00246256_m1	0.863228	0.000252761
19	B7	11	Hs00246256_m1	0.865328	-0.000383966
19	B7	12	Hs00246256_m1	0.867297	-0.00115284
19	B7	13	Hs00246256_m1	0.869488	-0.00169885
19	B7	14	Hs00246256_m1	0.873128	-0.000796641
19	B7	15	Hs00246256_m1	0.874914	-0.00174838
19	B7	16	Hs00246256_m1	0.876138	-0.00326171
19	B7	17	Hs00246256_m1	0.880866	-0.00127041
19	B7	18	Hs00246256_m1	0.886503	0.00162879
19	B7	19	Hs00246256_m1	0.89168	0.00406832
19	B7	20	Hs00246256_m1	0.902276	0.0119273
19	B7	21	Hs00246256_m1	0.920347	0.0272613
19	B7	22	Hs00246256_m1	0.957646	0.0618223
19	B7	23	Hs00246256_m1	1.02354	0.124976
19	B7	24	Hs00246256_m1	1.13812	0.236825
19	B7	25	Hs00246256_m1	1.33295	0.428913
19	B7	26	Hs00246256_m1	1.63709	0.730318
19	B7	27	Hs00246256_m1	2.04387	1.13436
19	B7	28	Hs00246256_m1	2.51376	1.60151
19	B7	29	Hs00246256_m1	3.02453	2.10955
19	B7	30	Hs00246256_m1	3.53206	2.61433
19	B7	31	Hs00246256_m1	4.00122	3.08076
19	B7	32	Hs00246256_m1	4.4267	3.50351
19	B7	33	Hs00246256_m1	4.81023	3.88429
19	B7	34	Hs00246256_m1	5.14803	4.21936
19	B7	35	Hs00246256_m1	5.43684	4.50543
19	B7	36	Hs00246256_m1	5.67883	4.74469
19	B7	37	Hs00246256_m1	5.87487	4.93799
19	B7	38	Hs00246256_m1	6.03927	5.09965
19	B7	39	Hs00246256_m1	6.17862	5.23626
19	B7	40	Hs00246256_m1	6.26065	5.31555
20	B8	1	Hs00300159_m1	1.13186	-0.00521381
20	B8	2	Hs00300159_m1	1.13607	-0.00384616
20	B8	3	Hs00300159_m1	1.14228	-0.000472334
20	B8	4	Hs00300159_m1	1.14499	-0.000593608
20	B8	5	Hs00300159_m1	1.14766	-0.000756605
20	B8	6	Hs00300159_m1	1.14764	-0.00361349
20	B8	7	Hs00300159_m1	1.15211	-0.00198644
20	B8	8	Hs00300159_m1	1.15902	0.00208785
20	B8	9	Hs00300159_m1	1.16225	0.00248526
20	B8	10	Hs00300159_m1	1.16479	0.00218589
20	B8	11	Hs00300159_m1	1.169	0.00355795
20	B8	12	Hs00300159_m1	1.17077	0.00249635
20	B8	13	Hs00300159_m1	1.17129	0.000182459
20	B8	14	Hs00300159_m1	1.17372	-0.000231713
20	B8	15	Hs00300159_m1	1.17539	-0.00139631
20	B8	16	Hs00300159_m1	1.17767	-0.00195031
20	B8	17	Hs00300159_m1	1.18039	-0.00206837
20	B8	18	Hs00300159_m1	1.18537	7.34294e-05
20	B8	19	Hs00300159_m1	1.19423	0.00609811
20	B8	20	Hs00300159_m1	1.2036	0.0126328
20	B8	21	Hs00300159_m1	1.2188	0.0250034
20	B8	22	Hs00300159_m1	1.25183	0.0551943
20	B8	23	Hs00300159_m1	1.30645	0.106981
20	B8	24	Hs00300159_m1	1.40345	0.201136
20	B8	25	Hs00300159_m1	1.58651	0.381368
20	B8	26	Hs00300159_m1	1.91101	0.703031
20	B8	27	Hs00300159_m1	2.43055	1.21974
20	B8	28	Hs00300159_m1	3.13717	1.92351
20	B8	29	Hs00300159_m1	3.95924	2.74275
20	B8	30	Hs00300159_m1	4.79015	3.57082
20	B8	31	Hs00300159_m1	5.55246	4.3303
20	B8	32	Hs00300159_m1	6.21737	4.99237
20	B8	33	Hs00300159_m1	6.77667	5.54883
20	B8	34	Hs00300159_m1	7.22167	5.991
20	B8	35	Hs00300159_m1	7.58299	6.34948
20	B8	36	Hs00300159_m1	7.87133	6.63499
20	B8	37	Hs00300159_m1	8.09572	6.85653
20	B8	38	Hs00300159_m1	8.25867	7.01665
20	B8	39	Hs00300159_m1	8.41813	7.17328
20	B8	40	Hs00300159_m1	8.52158	7.27389
21	B9	1	Hs00174103_m1	2.18083	-0.0230075
21	B9	2	Hs00174103_m1	2.19216	-0.0184501
21	B9	3	Hs00174103_m1	2.20793	-0.00945405
21	B9	4	Hs00174103_m1	2.21809	-0.00607609
21	B9	5	Hs00174103_m1	2.22769	-0.00324531
21	B9	6	Hs00174103_m1	2.2375	-0.000215687
21	B9	7	Hs00174103_m1	2.24724	0.00275171
21	B9	8	Hs00174103_m1	2.2577	0.00643674
21	B9	9	Hs00174103_m1	2.26632	0.00827809
21	B9	10	Hs00174103_m1	2.27351	0.0086894
21	B9	11	Hs00174103_m1	2.27544	0.00384525
21	B9	12	Hs00174103_m1	2.28015	0.00177987
21	B9	13	Hs00174103_m1	2.28603	0.000882498
21	B9	14	Hs00174103_m1	2.29271	0.000787645
21	B9	15	Hs00174103_m1	2.29767	-0.00103264
21	B9	16	Hs00174103_m1	2.30321	-0.00227119
21	B9	17	Hs00174103_m1	2.30773	-0.00451968
21	B9	18	Hs00174103_m1	2.31239	-0.00663656
21	B9	19	Hs00174103_m1	2.32245	-0.00335612
21	B9	20	Hs00174103_m1	2.34189	0.00931086
21	B9	21	Hs00174103_m1	2.37319	0.0338349
21	B9	22	Hs00174103_m1	2.43658	0.0904429
21	B9	23	Hs00174103_m1	2.55184	0.198924
21	B9	24	Hs00174103_m1	2.77118	0.411488
21	B9	25	Hs00174103_m1	3.15961	0.793147
21	B9	26	Hs00174103_m1	3.77767	1.40443
21	B9	27	Hs00174103_m1	4.59524	2.21522
21	B9	28	Hs00174103_m1	5.47194	3.08514
21	B9	29	Hs00174103_m1	6.2802	3.88663
21	B9	30	Hs00174103_m1	7.01018	4.60983
21	B9	31	Hs00174103_m1	7.64404	5.23692
21	B9	32	Hs00174103_m1	8.16217	5.74827
21	B9	33	Hs00174103_m1	8.58891	6.16823
21	B9	34	Hs00174103_m1	8.91268	6.48523
21	B9	35	Hs00174103_m1	9.16246	6.72823
21	B9	36	Hs00174103_m1	9.36221	6.92121
21	B9	37	Hs00174103_m1	9.5135	7.06572
21	B9	38	Hs00174103_m1	9.6155	7.16094
21	B9	39	Hs00174103_m1	9.70639	7.24506
21	B9	40	Hs00174103_m1	9.75753	7.28942
22	B10	1	Hs00174877_m1	1.00267	-0.0088137
22	B10	2	Hs00174877_m1	1.00884	-0.00549868
22	B10	3	Hs00174877_m1	1.01314	-0.00404119
22	B10	4	Hs00174877_m1	1.01734	-0.00268669
22	B10	5	Hs00174877_m1	1.02162	-0.00125459
22	B10	6	Hs00174877_m1	1.02477	-0.000944601
22	B10	7	Hs00174877_m1	1.02808	-0.000484888
22	B10	8	Hs00174877_m1	1.03281	0.00139961
22	B10	9	Hs00174877_m1	1.03653	0.00226857
22	B10	10	Hs00174877_m1	1.04102	0.00391656
22	B10	11	Hs00174877_m1	1.04293	0.00298201
22	B10	12	Hs00174877_m1	1.04354	0.000742343
22	B10	13	Hs00174877_m1	1.04646	0.000813195
22	B10	14	Hs00174877_m1	1.04946	0.000969759
22	B10	15	Hs00174877_m1	1.0518	0.000465903
22	B10	16	Hs00174877_m1	1.05439	0.000207142
22	B10	17	Hs00174877_m1	1.05738	0.00035405
22	B10	18	Hs00174877_m1	1.05966	-0.000217517
22	B10	19	Hs00174877_m1	1.06204	-0.000681914
22	B10	20	Hs00174877_m1	1.06553	-3.54002e-05
22	B10	21	Hs00174877_m1	1.06703	-0.00138183
22	B10	22	Hs00174877_m1	1.0721	0.000839442
22	B10	23	Hs00174877_m1	1.07604	0.00193609
22	B10	24	Hs00174877_m1	1.07639	-0.000567382
22	B10	25	Hs00174877_m1	1.07701	-0.0027925
22	B10	26	Hs00174877_m1	1.0816	-0.00104223
22	B10	27	Hs00174877_m1	1.08473	-0.000763952
22	B10	28	Hs00174877_m1	1.0954	0.00706588
22	B10	29	Hs00174877_m1	1.1113	0.0201122
22	B10	30	Hs00174877_m1	1.13678	0.0427521
22	B10	31	Hs00174877_m1	1.18194	0.0850649
22	B10	32	Hs00174877_m1	1.26321	0.163485
22	B10	33	Hs00174877_m1	1.41622	0.313647
22	B10	34	Hs00174877_m1	1.68775	0.582336
22	B10	35	Hs00174877_m1	2.12392	1.01566
22	B10	36	Hs00174877_m1	2.7409	1.62979
22	B10	37	Hs00174877_m1	3.49338	2.37943
22	B10	38	Hs00174877_m1	4.31158	3.19478
22	B10	39	Hs00174877_m1	5.1285	4.00885
22	B10	40	Hs00174877_m1	5.78804	4.66555
23	B11	1	Hs00171064_m1	1.5456	-0.0192774
23	B11	2	Hs00171064_m1	1.55425	-0.0162665
23	B11	3	Hs00171064_m1	1.56997	-0.00619395
23	B11	4	Hs00171064_m1	1.58083	-0.00097618
23	B11	5	Hs00171064_m1	1.58823	0.000783808
23	B11	6	Hs00171064_m1	1.59111	-0.00197567
23	B11	7	Hs00171064_m1	1.59859	-0.00014451
23	B11	8	Hs00171064_m1	1.60617	0.00179811
23	B11	9	Hs00171064_m1	1.61452	0.00449913
23	B11	10	Hs00171064_m1	1.62148	0.00581674
23	B11	11	Hs00171064_m1	1.62704	0.00573494
23	B11	12	Hs00171064_m1	1.62858	0.00163257
23	B11	13	Hs00171064_m1	1.63189	-0.000701441
23	B11	14	Hs00171064_m1	1.63591	-0.00232175
23	B11	15	Hs00171064_m1	1.63982	-0.00405126
23	B11	16	Hs00171064_m1	1.64551	-0.00400073
23	B11	17	Hs00171064_m1	1.65484	-0.000313843
23	B11	18	Hs00171064_m1	1.66121	0.000414031
23	B11	19	Hs00171064_m1	1.67147	0.00502312
23	B11	20	Hs00171064_m1	1.69582	0.0237341
23	B11	21	Hs00171064_m1	1.73315	0.0554257
23	B11	22	Hs00171064_m1	1.80686	0.123486
23	B11	23	Hs00171064_m1	1.93739	0.248373
23	B11	24	Hs00171064_m1	2.14901	0.454354
23	B11	25	Hs00171064_m1	2.46221	0.761911
23	B11	26	Hs00171064_m1	2.86853	1.16259
23	B11	27	Hs00171064_m1	3.33556	1.62397
23	B11	28	Hs00171064_m1	3.8354	2.11817
23	B11	29	Hs00171064_m1	4.34123	2.61836
23	B11	30	Hs00171064_m1	4.82776	3.09925
23	B11	31	Hs00171064_m1	5.28471	3.55055
23	B11	32	Hs00171064_m1	5.71395	3.97415
23	B11	33	Hs00171064_m1	6.10435	4.35891
23	B11	34	Hs00171064_m1	6.43605	4.68496
23	B11	35	Hs00171064_m1	6.72932	4.9726
23	B11	36	Hs00171064_m1	6.96747	5.2051
23	B11	37	Hs00171064_m1	7.15791	5.3899
23	B11	38	Hs00171064_m1	7.3093	5.53565
23	B11	39	Hs00171064_m1	7.43039	5.6511
23	B11	40	Hs00171064_m1	7.51669	5.73175
24	B12	1	Hs00157317_m1	0.984716	-0.00131661
24	B12	2	Hs00157317_m1	0.984824	-0.00360133
24	B12	3	Hs00157317_m1	0.98943	-0.0013868
24	B12	4	Hs00157317_m1	0.994286	0.00107688
24	B12	5	Hs00157317_m1	0.994802	-0.00080003
24	B12	6	Hs00157317_m1	0.998062	6.77349e-05
24	B12	7	Hs00157317_m1	1.00002	-0.000366802
24	B12	8	Hs00157317_m1	1.00191	-0.000869586
24	B12	9	Hs00157317_m1	1.00562	0.00044736
24	B12	10	Hs00157317_m1	1.00894	0.00137306
24	B12	11	Hs00157317_m1	1.01338	0.00342529
24	B12	12	Hs00157317_m1	1.01489	0.00253972
24	B12	13	Hs00157317_m1	1.01522	0.000482928
24	B12	14	Hs00157317_m1	1.01451	-0.00262553
24	B12	15	Hs00157317_m1	1.01686	-0.0026671
24	B12	16	Hs00157317_m1	1.02064	-0.00128113
24	B12	17	Hs00157317_m1	1.0231	-0.00121195
24	B12	18	Hs00157317_m1	1.02559	-0.00110843
24	B12	19	Hs00157317_m1	1.02858	-0.000510436
24	B12	20	Hs00157317_m1	1.0349	0.00341481
24	B12	21	Hs00157317_m1	1.04305	0.0091692
24	B12	22	Hs00157317_m1	1.05992	0.0236519
24	B12	23	Hs00157317_m1	1.08795	0.0492852
24	B12	24	Hs00157317_m1	1.12836	0.0873058
24	B12	25	Hs00157317_m1	1.20729	0.163838
24	B12	26	Hs00157317_m1	1.34589	0.300046
24	B12	27	Hs00157317_m1	1.55692	0.508687
24	B12	28	Hs00157317_m1	1.83544	0.784818
24	B12	29	Hs00157317_m1	2.17038	1.11736
24	B12	30	Hs00157317_m1	2.52778	1.47237
24	B12	31	Hs00157317_m1	2.88447	1.82667
24	B12	32	Hs00157317_m1	3.24725	2.18705
24	B12	33	Hs00157317_m1	3.59625	2.53366
24	B12	34	Hs00157317_m1	3.92784	2.86286
24	B12	35	Hs00157317_m1	4.24295	3.17558
24	B12	36	Hs00157317_m1	4.53499	3.46523
24	B12	37	Hs00157317_m1	4.8119	3.73974
24	B12	38	Hs00157317_m1	5.06542	3.99087
24	B12	39	Hs00157317_m1	5.29475	4.21781
24	B12	40	Hs00157317_m1	5.48542	4.40609
25	C1	1	Hs00234042_m1	1.33427	-0.0198573
25	C1	2	Hs00234042_m1	1.33735	-0.0203134
25	C1	3	Hs00234042_m1	1.34761	-0.0135847
25	C1	4	Hs00234042_m1	1.35694	-0.00778916
25	C1	5	Hs00234042_m1	1.36629	-0.00197438
25	C1	6	Hs00234042_m1	1.37077	-0.00102978
25	C1	7	Hs00234042_m1	1.37623	0.000898531
25	C1	8	Hs00234042_m1	1.38235	0.00348035
25	C1	9	Hs00234042_m1	1.38568	0.00327458
25	C1	10	Hs00234042_m1	1.39089	0.00495184
25	C1	11	Hs00234042_m1	1.3957	0.00622879
25	C1	12	Hs00234042_m1	1.39596	0.0029603
25	C1	13	Hs00234042_m1	1.39839	0.00185009
25	C1	14	Hs00234042_m1	1.40176	0.00168974
25	C1	15	Hs00234042_m1	1.40425	0.00064056
25	C1	16	Hs00234042_m1	1.41117	0.00403026
25	C1	17	Hs00234042_m1	1.41541	0.00473644
25	C1	18	Hs00234042_m1	1.41743	0.00321985
25	C1	19	Hs00234042_m1	1.42121	0.00346504
25	C1	20	Hs00234042_m1	1.4209	-0.000379709
25	C1	21	Hs00234042_m1	1.42393	-0.000884575
25	C1	22	Hs00234042_m1	1.42973	0.00138205
25	C1	23	Hs00234042_m1	1.43084	-0.00104244
25	C1	24	Hs00234042_m1	1.43359	-0.0018309
25	C1	25	Hs00234042_m1	1.43672	-0.0022286
25	C1	26	Hs00234042_m1	1.44124	-0.00124895
25	C1	27	Hs00234042_m1	1.44277	-0.00324656
25	C1	28	Hs00234042_m1	1.44571	-0.00384083
25	C1	29	Hs00234042_m1	1.4495	-0.00359099
25	C1	30	Hs00234042_m1	1.45649	-0.000136793
25	C1	31	Hs00234042_m1	1.4664	0.00624339
25	C1	32	Hs00234042_m1	1.47915	0.0154528
25	C1	33	Hs00234042_m1	1.50273	0.0355041
25	C1	34	Hs00234042_m1	1.55154	0.0807785
25	C1	35	Hs00234042_m1	1.63712	0.162822
25	C1	36	Hs00234042_m1	1.78615	0.308315
25	C1	37	Hs00234042_m1	2.026	0.544631
25	C1	38	Hs00234042_m1	2.37771	0.892813
25	C1	39	Hs00234042_m1	2.83438	1.34595
25	C1	40	Hs00234042_m1	3.29	1.79804
26	C2	1	Hs00383235_m1	1.70543	-0.0111126
26	C2	2	Hs00383235_m1	1.70768	-0.0134367
26	C2	3	Hs00383235_m1	1.71572	-0.00996216
26	C2	4	Hs00383235_m1	1.72279	-0.00745828
26	C2	5	Hs00383235_m1	1.73179	-0.0030206
26	C2	6	Hs00383235_m1	1.74014	0.000755952
26	C2	7	Hs00383235_m1	1.74697	0.00302236
26	C2	8	Hs00383235_m1	1.75344	0.00492542
26	C2	9	Hs00383235_m1	1.75988	0.00679796
26	C2	10	Hs00383235_m1	1.763	0.00534599
26	C2	11	Hs00383235_m1	1.76412	0.00190394
26	C2	12	Hs00383235_m1	1.76931	0.00252681
26	C2	13	Hs00383235_m1	1.77537	0.0040174
26	C2	14	Hs00383235_m1	1.77936	0.00343554
26	C2	15	Hs00383235_m1	1.78246	0.00197261
26	C2	16	Hs00383235_m1	1.78648	0.001419
26	C2	17	Hs00383235_m1	1.78914	-0.000482509
26	C2	18	Hs00383235_m1	1.79002	-0.00417692
26	C2	19	Hs00383235_m1	1.79608	-0.00267644
26	C2	20	Hs00383235_m1	1.8003	-0.00303144
26	C2	21	Hs00383235_m1	1.80439	-0.00350816
26	C2	22	Hs00383235_m1	1.81142	-0.00104363
26	C2	23	Hs00383235_m1	1.81602	-0.0010112
26	C2	24	Hs00383235_m1	1.82185	0.000248365
26	C2	25	Hs00383235_m1	1.83239	0.0062279
26	C2	26	Hs00383235_m1	1.85587	0.0251395
26	C2	27	Hs00383235_m1	1.89933	0.0640289
26	C2	28	Hs00383235_m1	1.98556	0.145692
26	C2	29	Hs00383235_m1	2.15558	0.311143
26	C2	30	Hs00383235_m1	2.44284	0.593837
26	C2	31	Hs00383235_m1	2.81579	0.96222
26	C2	32	Hs00383235_m1	3.22799	1.36986
26	C2	33	Hs00383235_m1	3.65174	1.78903
26	C2	34	Hs00383235_m1	4.06714	2.19986
26	C2	35	Hs00383235_m1	4.46868	2.59684
26	C2	36	Hs00383235_m1	4.84989	2.97348
26	C2	37	Hs00383235_m1	5.21044	3.32947
26	C2	38	Hs00383235_m1	5.5475	3.66196
26	C2	39	Hs00383235_m1	5.86036	3.97025
26	C2	40	Hs00383235_m1	6.11619	4.22151
27	C3	1	Hs00260905_m1	1.30873	-0.0403111
27	C3	2	Hs00260905_m1	1.31666	-0.0356389
27	C3	3	Hs00260905_m1	1.33248	-0.0230725
27	C3	4	Hs00260905_m1	1.34259	-0.0162066
27	C3	5	Hs00260905_m1	1.35239	-0.00966668
27	C3	6	Hs00260905_m1	1.36121	-0.00410158
27	C3	7	Hs00260905_m1	1.36841	-0.000146994
27	C3	8	Hs00260905_m1	1.37431	0.00249367
27	C3	9	Hs00260905_m1	1.38212	0.00705562
27	C3	10	Hs00260905_m1	1.38706	0.00874142
27	C3	11	Hs00260905_m1	1.38871	0.0071387
27	C3	12	Hs00260905_m1	1.39112	0.00629535
27	C3	13	Hs00260905_m1	1.39283	0.00475165
27	C3	14	Hs00260905_m1	1.3985	0.00716939
27	C3	15	Hs00260905_m1	1.40198	0.00740154
27	C3	16	Hs00260905_m1	1.40466	0.00682892
27	C3	17	Hs00260905_m1	1.40682	0.00573224
27	C3	18	Hs00260905_m1	1.41045	0.00610709
27	C3	19	Hs00260905_m1	1.41307	0.00547582
27	C3	20	Hs00260905_m1	1.41516	0.00431549
27	C3	21	Hs00260905_m1	1.41833	0.0042346
27	C3	22	Hs00260905_m1	1.42132	0.00396417
27	C3	23	Hs00260905_m1	1.42304	0.00243644
27	C3	24	Hs00260905_m1	1.42417	0.000307774
27	C3	25	Hs00260905_m1	1.42612	-0.000992625
27	C3	26	Hs00260905_m1	1.42856	-0.00180582
27	C3	27	Hs00260905_m1	1.43148	-0.00213585
27	C3	28	Hs00260905_m1	1.43423	-0.00263791
27	C3	29	Hs00260905_m1	1.43644	-0.00368606
27	C3	30	Hs00260905_m1	1.43828	-0.00509601
27	C3	31	Hs00260905_m1	1.44071	-0.00591981
27	C3	32	Hs00260905_m1	1.44289	-0.00698608
27	C3	33	Hs00260905_m1	1.44778	-0.0053494
27	C3	34	Hs00260905_m1	1.45374	-0.00264604
27	C3	35	Hs00260905_m1	1.46272	0.00307761
27	C3	36	Hs00260905_m1	1.47614	0.0132523
27	C3	37	Hs00260905_m1	1.4947	0.0285573
27	C3	38	Hs00260905_m1	1.51705	0.0476516
27	C3	39	Hs00260905_m1	1.5487	0.0760525
27	C3	40	Hs00260905_m1	1.58314	0.107235
28	C4	1	Hs00608187_m1	0.880025	-0.00785329
28	C4	2	Hs00608187_m1	0.882497	-0.00784155
28	C4	3	Hs00608187_m1	0.886854	-0.00594605
28	C4	4	Hs00608187_m1	0.892023	-0.00323773
28	C4	5	Hs00608187_m1	0.894179	-0.00354242
28	C4	6	Hs00608187_m1	0.897567	-0.00261569
28	C4	7	Hs00608187_m1	0.902775	0.000132095
28	C4	8	Hs00608187_m1	0.906502	0.00139828
28	C4	9	Hs00608187_m1	0.910296	0.00273164
28	C4	10	Hs00608187_m1	0.914681	0.00465569
28	C4	11	Hs00608187_m1	0.916149	0.0036622
28	C4	12	Hs00608187_m1	0.917697	0.0027496
28	C4	13	Hs00608187_m1	0.918838	0.00142949
28	C4	14	Hs00608187_m1	0.921412	0.0015428
28	C4	15	Hs00608187_m1	0.926325	0.00399548
28	C4	16	Hs00608187_m1	0.928882	0.00409163
28	C4	17	Hs00608187_m1	0.928528	0.00127692
28	C4	18	Hs00608187_m1	0.929019	-0.000693483
28	C4	19	Hs00608187_m1	0.931213	-0.000960029
28	C4	20	Hs00608187_m1	0.932854	-0.00177988
28	C4	21	Hs00608187_m1	0.936838	-0.000256563
28	C4	22	Hs00608187_m1	0.939324	-0.000231344
28	C4	23	Hs00608187_m1	0.939945	-0.00207109
28	C4	24	Hs00608187_m1	0.941418	-0.00305874
28	C4	25	Hs00608187_m1	0.944606	-0.00233215
28	C4	26	Hs00608187_m1	0.948386	-0.00101256
28	C4	27	Hs00608187_m1	0.951025	-0.000834811
28	C4	28	Hs00608187_m1	0.955227	0.000906724
28	C4	29	Hs00608187_m1	0.961191	0.00440946
28	C4	30	Hs00608187_m1	0.97177	0.012528
28	C4	31	Hs00608187_m1	0.987239	0.025536
28	C4	32	Hs00608187_m1	1.01786	0.0536995
28	C4	33	Hs00608187_m1	1.07448	0.107851
28	C4	34	Hs00608187_m1	1.18027	0.21118
28	C4	35	Hs00608187_m1	1.36461	0.393062
28	C4	36	Hs00608187_m1	1.64717	0.673166
28	C4	37	Hs00608187_m1	2.02309	1.04663
28	C4	38	Hs00608187_m1	2.47154	1.49261
28	C4	39	Hs00608187_m1	2.96715	1.98576
28	C4	40	Hs00608187_m1	3.40754	2.42369
29	C5	1	Hs99999918_m1	1.13452	-0.000548558
29	C5	2	Hs99999918_m1	1.13687	-0.00256907
29	C5	3	Hs99999918_m1	1.14086	-0.00294021
29	C5	4	Hs99999918_m1	1.14615	-0.00201197
29	C5	5	Hs99999918_m1	1.15135	-0.00117027
29	C5	6	Hs99999918_m1	1.15863	0.00174806
29	C5	7	Hs99999918_m1	1.16285	0.00160127
29	C5	8	Hs99999918_m1	1.167	0.00138987
29	C5	9	Hs99999918_m1	1.17171	0.00173912
29	C5	10	Hs99999918_m1	1.17704	0.0027067
29	C5	11	Hs99999918_m1	1.18068	0.0019808
29	C5	12	Hs99999918_m1	1.18362	0.00056372
29	C5	13	Hs99999918_m1	1.18711	-0.000310361
29	C5	14	Hs99999918_m1	1.18928	-0.0025054
29	C5	15	Hs99999918_m1	1.19384	-0.00230731
29	C5	16	Hs99999918_m1	1.19993	-0.000579412
29	C5	17	Hs99999918_m1	1.20497	9.53933e-05
29	C5	18	Hs99999918_m1	1.21913	0.0099008
29	C5	19	Hs99999918_m1	1.24058	0.0269894
29	C5	20	Hs99999918_m1	1.27358	0.055622
29	C5	21	Hs99999918_m1	1.33836	0.116039
29	C5	22	Hs99999918_m1	1.44809	0.221406
29	C5	23	Hs99999918_m1	1.61534	0.384298
29	C5	24	Hs99999918_m1	1.85165	0.616247
29	C5	25	Hs99999918_m1	2.14893	0.909166
29	C5	26	Hs99999918_m1	2.48448	1.24035
29	C5	27	Hs99999918_m1	2.83271	1.58422
29	C5	28	Hs99999918_m1	3.178	1.92514
29	C5	29	Hs99999918_m1	3.51089	2.25367
29	C5	30	Hs99999918_m1	3.83347	2.57189
29	C5	31	Hs99999918_m1	4.14415	2.87821
29	C5	32	Hs99999918_m1	4.43454	3.16423
29	C5	33	Hs99999918_m1	4.70819	3.43352
29	C5	34	Hs99999918_m1	4.97089	3.69186
29	C5	35	Hs99999918_m1	5.21796	3.93456
29	C5	36	Hs99999918_m1	5.45783	4.17007
29	C5	37	Hs99999918_m1	5.67549	4.38337
29	C5	38	Hs99999918_m1	5.86821	4.57173
29	C5	39	Hs99999918_m1	6.05947	4.75863
29	C5	40	Hs99999918_m1	6.20683	4.90163
30	C6	1	Hs00174128_m1	1.31973	-0.00432247
30	C6	2	Hs00174128_m1	1.32141	-0.00833606
30	C6	3	Hs00174128_m1	1.33095	-0.0044897
30	C6	4	Hs00174128_m1	1.34045	-0.000689122
30	C6	5	Hs00174128_m1	1.34713	0.000301694
30	C6	6	Hs00174128_m1	1.35622	0.00369231
30	C6	7	Hs00174128_m1	1.36176	0.00354206
30	C6	8	Hs00174128_m1	1.36542	0.00150341
30	C6	9	Hs00174128_m1	1.36984	0.00022746
30	C6	10	Hs00174128_m1	1.37475	-0.000561876
30	C6	11	Hs00174128_m1	1.38188	0.000877286
30	C6	12	Hs00174128_m1	1.38502	-0.00167873
30	C6	13	Hs00174128_m1	1.3893	-0.00309225
30	C6	14	Hs00174128_m1	1.39614	-0.0019517
30	C6	15	Hs00174128_m1	1.40356	-0.000224294
30	C6	16	Hs00174128_m1	1.41202	0.00254346
30	C6	17	Hs00174128_m1	1.42147	0.00629194
30	C6	18	Hs00174128_m1	1.44138	0.0205128
30	C6	19	Hs00174128_m1	1.47748	0.0509187
30	C6	20	Hs00174128_m1	1.53363	0.101367
30	C6	21	Hs00174128_m1	1.63174	0.193783
30	C6	22	Hs00174128_m1	1.7975	0.353853
30	C6	23	Hs00174128_m1	2.04115	0.59181
30	C6	24	Hs00174128_m1	2.32997	0.874932
30	C6	25	Hs00174128_m1	2.63411	1.17338
30	C6	26	Hs00174128_m1	2.93228	1.46585
30	C6	27	Hs00174128_m1	3.21501	1.74288
30	C6	28	Hs00174128_m1	3.47647	1.99865
30	C6	29	Hs00174128_m1	3.72421	2.24069
30	C6	30	Hs00174128_m1	3.95236	2.46315
30	C6	31	Hs00174128_m1	4.16239	2.66748
30	C6	32	Hs00174128_m1	4.35623	2.85563
30	C6	33	Hs00174128_m1	4.53617	3.02988
30	C6	34	Hs00174128_m1	4.70605	3.19406
30	C6	35	Hs00174128_m1	4.86345	3.34577
30	C6	36	Hs00174128_m1	5.01382	3.49044
30	C6	37	Hs00174128_m1	5.15209	3.62302
30	C6	38	Hs00174128_m1	5.28181	3.74703
30	C6	39	Hs00174128_m1	5.40077	3.86031
30	C6	40	Hs00174128_m1	5.50179	3.95563
31	C7	1	Hs00900054_m1	1.1711	0.0126211
31	C7	2	Hs00900054_m1	1.16475	0.00161163
31	C7	3	Hs00900054_m1	1.16519	-0.00260854
31	C7	4	Hs00900054_m1	1.17108	-0.00137727
31	C7	5	Hs00900054_m1	1.17666	-0.000462258
31	C7	6	Hs00900054_m1	1.1828	0.0010209
31	C7	7	Hs00900054_m1	1.18589	-0.000546027
31	C7	8	Hs00900054_m1	1.19278	0.00168565
31	C7	9	Hs00900054_m1	1.20031	0.00455128
31	C7	10	Hs00900054_m1	1.20385	0.00343496
31	C7	11	Hs00900054_m1	1.20653	0.00145771
31	C7	12	Hs00900054_m1	1.20812	-0.00161304
31	C7	13	Hs00900054_m1	1.21146	-0.00293118
31	C7	14	Hs00900054_m1	1.21711	-0.00194489
31	C7	15	Hs00900054_m1	1.22197	-0.00174132
31	C7	16	Hs00900054_m1	1.22731	-0.00106342
31	C7	17	Hs00900054_m1	1.23517	0.00213743
31	C7	18	Hs00900054_m1	1.24488	0.00718709
31	C7	19	Hs00900054_m1	1.26202	0.0196653
31	C7	20	Hs00900054_m1	1.29148	0.0444673
31	C7	21	Hs00900054_m1	1.34897	0.0972927
31	C7	22	Hs00900054_m1	1.45569	0.199355
31	C7	23	Hs00900054_m1	1.63966	0.378668
31	C7	24	Hs00900054_m1	1.93469	0.669038
31	C7	25	Hs00900054_m1	2.34816	1.07785
31	C7	26	Hs00900054_m1	2.86355	1.58858
31	C7	27	Hs00900054_m1	3.45041	2.17078
31	C7	28	Hs00900054_m1	4.06542	2.78113
31	C7	29	Hs00900054_m1	4.67793	3.38898
31	C7	30	Hs00900054_m1	5.26682	3.9732
31	C7	31	Hs00900054_m1	5.8146	4.51633
31	C7	32	Hs00900054_m1	6.32963	5.0267
31	C7	33	Hs00900054_m1	6.80291	5.49532
31	C7	34	Hs00900054_m1	7.2057	5.89345
31	C7	35	Hs00900054_m1	7.58633	6.26942
31	C7	36	Hs00900054_m1	7.92401	6.60244
31	C7	37	Hs00900054_m1	8.21291	6.88668
31	C7	38	Hs00900054_m1	8.44825	7.11736
31	C7	39	Hs00900054_m1	8.67358	7.33804
31	C7	40	Hs00900054_m1	8.82626	7.48605
32	C8	1	Hs00173634_m1	1.72909	-0.000869161
32	C8	2	Hs00173634_m1	1.73155	-0.00363057
32	C8	3	Hs00173634_m1	1.73518	-0.00520954
32	C8	4	Hs00173634_m1	1.74165	-0.00395502
32	C8	5	Hs00173634_m1	1.7494	-0.00141853
32	C8	6	Hs00173634_m1	1.75929	0.00325872
32	C8	7	Hs00173634_m1	1.7639	0.0026556
32	C8	8	Hs00173634_m1	1.76814	0.00168137
32	C8	9	Hs00173634_m1	1.77437	0.00269938
32	C8	10	Hs00173634_m1	1.78108	0.00420101
32	C8	11	Hs00173634_m1	1.78513	0.0030326
32	C8	12	Hs00173634_m1	1.78947	0.00216138
32	C8	13	Hs00173634_m1	1.79153	-0.000992707
32	C8	14	Hs00173634_m1	1.79517	-0.0025625
32	C8	15	Hs00173634_m1	1.8016	-0.00135054
32	C8	16	Hs00173634_m1	1.80636	-0.00180823
32	C8	17	Hs00173634_m1	1.81098	-0.00239299
32	C8	18	Hs00173634_m1	1.81747	-0.00112513
32	C8	19	Hs00173634_m1	1.83362	0.00981848
32	C8	20	Hs00173634_m1	1.85998	0.0309656
32	C8	21	Hs00173634_m1	1.91019	0.0759625
32	C8	22	Hs00173634_m1	2.01522	0.175774
32	C8	23	Hs00173634_m1	2.22573	0.381073
32	C8	24	Hs00173634_m1	2.59901	0.749142
32	C8	25	Hs00173634_m1	3.16951	1.31443
32	C8	26	Hs00173634_m1	3.8983	2.038
32	C8	27	Hs00173634_m1	4.70392	2.8384
32	C8	28	Hs00173634_m1	5.47896	3.60824
32	C8	29	Hs00173634_m1	6.15862	4.28268
32	C8	30	Hs00173634_m1	6.73348	4.85233
32	C8	31	Hs00173634_m1	7.18479	5.29842
32	C8	32	Hs00173634_m1	7.53432	5.64274
32	C8	33	Hs00173634_m1	7.79623	5.89944
32	C8	34	Hs00173634_m1	7.99473	6.09272
32	C8	35	Hs00173634_m1	8.1613	6.25408
32	C8	36	Hs00173634_m1	8.28782	6.37539
32	C8	37	Hs00173634_m1	8.37907	6.46143
32	C8	38	Hs00173634_m1	8.4305	6.50765
32	C8	39	Hs00173634_m1	8.4902	6.56212
32	C8	40	Hs00173634_m1	8.53027	6.59698
33	C9	1	Hs00153458_m1	1.05738	-0.0163257
33	C9	2	Hs00153458_m1	1.06425	-0.012931
33	C9	3	Hs00153458_m1	1.07561	-0.00504049
33	C9	4	Hs00153458_m1	1.08075	-0.00338312
33	C9	5	Hs00153458_m1	1.08467	-0.00293238
33	C9	6	Hs00153458_m1	1.09074	-0.000337306
33	C9	7	Hs00153458_m1	1.0961	0.00154931
33	C9	8	Hs00153458_m1	1.10167	0.00364323
33	C9	9	Hs00153458_m1	1.10577	0.00427313
33	C9	10	Hs00153458_m1	1.1086	0.00362274
33	C9	11	Hs00153458_m1	1.11054	0.00208911
33	C9	12	Hs00153458_m1	1.11369	0.00176904
33	C9	13	Hs00153458_m1	1.11681	0.0014088
33	C9	14	Hs00153458_m1	1.1209	0.00202929
33	C9	15	Hs00153458_m1	1.12293	0.000586629
33	C9	16	Hs00153458_m1	1.12613	0.000309951
33	C9	17	Hs00153458_m1	1.12732	-0.00197934
33	C9	18	Hs00153458_m1	1.12859	-0.00418339
33	C9	19	Hs00153458_m1	1.13282	-0.00342521
33	C9	20	Hs00153458_m1	1.14147	0.00175348
33	C9	21	Hs00153458_m1	1.15548	0.0122915
33	C9	22	Hs00153458_m1	1.17782	0.0311548
33	C9	23	Hs00153458_m1	1.21697	0.0668269
33	C9	24	Hs00153458_m1	1.28483	0.131218
33	C9	25	Hs00153458_m1	1.40229	0.245198
33	C9	26	Hs00153458_m1	1.59877	0.438206
33	C9	27	Hs00153458_m1	1.89282	0.72878
33	C9	28	Hs00153458_m1	2.28375	1.11624
33	C9	29	Hs00153458_m1	2.74215	1.57116
33	C9	30	Hs00153458_m1	3.23154	2.05708
33	C9	31	Hs00153458_m1	3.72524	2.54731
33	C9	32	Hs00153458_m1	4.19513	3.01372
33	C9	33	Hs00153458_m1	4.62527	3.44038
33	C9	34	Hs00153458_m1	5.02898	3.84062
33	C9	35	Hs00153458_m1	5.39866	4.20683
33	C9	36	Hs00153458_m1	5.72887	4.53356
33	C9	37	Hs00153458_m1	6.02368	4.8249
33	C9	38	Hs00153458_m1	6.28717	5.08492
33	C9	39	Hs00153458_m1	6.52427	5.31853
33	C9	40	Hs00153458_m1	6.70952	5.50032
34	C10	1	Hs00170014_m1	1.40717	-0.00477581
34	C10	2	Hs00170014_m1	1.41287	-0.00354622
34	C10	3	Hs00170014_m1	1.42011	-0.000780495
34	C10	4	Hs00170014_m1	1.4247	-0.000660024
34	C10	5	Hs00170014_m1	1.42974	-9.15645e-05
34	C10	6	Hs00170014_m1	1.43293	-0.00137299
34	C10	7	Hs00170014_m1	1.4398	0.0010233
34	C10	8	Hs00170014_m1	1.44482	0.00157328
34	C10	9	Hs00170014_m1	1.44848	0.000764159
34	C10	10	Hs00170014_m1	1.45363	0.00144921
34	C10	11	Hs00170014_m1	1.45713	0.0004776
34	C10	12	Hs00170014_m1	1.46082	-0.000306132
34	C10	13	Hs00170014_m1	1.4656	-7.67655e-07
34	C10	14	Hs00170014_m1	1.46795	-0.00212203
34	C10	15	Hs00170014_m1	1.47459	4.64589e-05
34	C10	16	Hs00170014_m1	1.48284	0.00382642
34	C10	17	Hs00170014_m1	1.4996	0.0161211
34	C10	18	Hs00170014_m1	1.5272	0.0392489
34	C10	19	Hs00170014_m1	1.5844	0.0919769
34	C10	20	Hs00170014_m1	1.70946	0.212563
34	C10	21	Hs00170014_m1	1.96837	0.467
34	C10	22	Hs00170014_m1	2.42671	0.920871
34	C10	23	Hs00170014_m1	3.03179	1.52148
34	C10	24	Hs00170014_m1	3.68085	2.16607
34	C10	25	Hs00170014_m1	4.29884	2.77959
34	C10	26	Hs00170014_m1	4.8471	3.32338
34	C10	27	Hs00170014_m1	5.31387	3.78567
34	C10	28	Hs00170014_m1	5.69656	4.16389
34	C10	29	Hs00170014_m1	6.00579	4.46866
34	C10	30	Hs00170014_m1	6.25857	4.71696
34	C10	31	Hs00170014_m1	6.46247	4.91639
34	C10	32	Hs00170014_m1	6.61891	5.06836
34	C10	33	Hs00170014_m1	6.73966	5.18464
34	C10	34	Hs00170014_m1	6.83537	5.27587
34	C10	35	Hs00170014_m1	6.91325	5.34929
34	C10	36	Hs00170014_m1	6.98328	5.41485
34	C10	37	Hs00170014_m1	7.02982	5.45691
34	C10	38	Hs00170014_m1	7.06288	5.4855
34	C10	39	Hs00170014_m1	7.09591	5.51406
34	C10	40	Hs00170014_m1	7.12774	5.54142
35	C11	1	Hs00197064_m1	0.854863	-0.00444939
35	C11	2	Hs00197064_m1	0.858671	-0.00363734
35	C11	3	Hs00197064_m1	0.863579	-0.00172415
35	C11	4	Hs00197064_m1	0.86825	-4.78866e-05
35	C11	5	Hs00197064_m1	0.871653	0.000360345
35	C11	6	Hs00197064_m1	0.873343	-0.000944997
35	C11	7	Hs00197064_m1	0.878199	0.000916397
35	C11	8	Hs00197064_m1	0.881946	0.00166783
35	C11	9	Hs00197064_m1	0.883539	0.00026605
35	C11	10	Hs00197064_m1	0.888094	0.00182566
35	C11	11	Hs00197064_m1	0.890349	0.00108561
35	C11	12	Hs00197064_m1	0.891251	-0.00100746
35	C11	13	Hs00197064_m1	0.89347	-0.00178334
35	C11	14	Hs00197064_m1	0.897888	-0.000360039
35	C11	15	Hs00197064_m1	0.899983	-0.00125995
35	C11	16	Hs00197064_m1	0.905244	0.00100592
35	C11	17	Hs00197064_m1	0.911821	0.00458756
35	C11	18	Hs00197064_m1	0.923184	0.0129555
35	C11	19	Hs00197064_m1	0.942098	0.0288749
35	C11	20	Hs00197064_m1	0.974973	0.0587547
35	C11	21	Hs00197064_m1	1.03637	0.117159
35	C11	22	Hs00197064_m1	1.14715	0.224946
35	C11	23	Hs00197064_m1	1.33535	0.410142
35	C11	24	Hs00197064_m1	1.62541	0.697213
35	C11	25	Hs00197064_m1	2.02056	1.08937
35	C11	26	Hs00197064_m1	2.50105	1.56687
35	C11	27	Hs00197064_m1	3.02728	2.0901
35	C11	28	Hs00197064_m1	3.56944	2.62926
35	C11	29	Hs00197064_m1	4.10249	3.15932
35	C11	30	Hs00197064_m1	4.60972	3.66355
35	C11	31	Hs00197064_m1	5.08206	4.1329
35	C11	32	Hs00197064_m1	5.51034	4.55818
35	C11	33	Hs00197064_m1	5.88878	4.93362
35	C11	34	Hs00197064_m1	6.2193	5.26115
35	C11	35	Hs00197064_m1	6.51172	5.55058
35	C11	36	Hs00197064_m1	6.75874	5.7946
35	C11	37	Hs00197064_m1	6.96745	6.00031
35	C11	38	Hs00197064_m1	7.13747	6.16734
35	C11	39	Hs00197064_m1	7.28151	6.30839
35	C11	40	Hs00197064_m1	7.38579	6.40967
36	C12	1	Hs00962914_m1	1.37015	-0.00551687
36	C12	2	Hs00962914_m1	1.37604	-0.00512574
36	C12	3	Hs00962914_m1	1.3861	-0.000566111
36	C12	4	Hs00962914_m1	1.3921	-6.63883e-05
36	C12	5	Hs00962914_m1	1.39581	-0.00185203
36	C12	6	Hs00962914_m1	1.40247	-0.000691646
36	C12	7	Hs00962914_m1	1.41068	0.00202382
36	C12	8	Hs00962914_m1	1.41556	0.00139523
36	C12	9	Hs00962914_m1	1.4219	0.00223958
36	C12	10	Hs00962914_m1	1.42754	0.00238335
36	C12	11	Hs00962914_m1	1.42828	-0.00238133
36	C12	12	Hs00962914_m1	1.43342	-0.00273419
36	C12	13	Hs00962914_m1	1.44009	-0.00156451
36	C12	14	Hs00962914_m1	1.44897	0.00181423
36	C12	15	Hs00962914_m1	1.45959	0.00693653
36	C12	16	Hs00962914_m1	1.47416	0.0160061
36	C12	17	Hs00962914_m1	1.50088	0.0372264
36	C12	18	Hs00962914_m1	1.55267	0.0835179
36	C12	19	Hs00962914_m1	1.65356	0.178902
36	C12	20	Hs00962914_m1	1.84144	0.361286
36	C12	21	Hs00962914_m1	2.16345	0.677793
36	C12	22	Hs00962914_m1	2.63947	1.14831
36	C12	23	Hs00962914_m1	3.21682	1.72016
36	C12	24	Hs00962914_m1	3.80854	2.30639
36	C12	25	Hs00962914_m1	4.37604	2.86838
36	C12	26	Hs00962914_m1	4.90665	3.3935
36	C12	27	Hs00962914_m1	5.38753	3.86888
36	C12	28	Hs00962914_m1	5.82029	4.29614
36	C12	29	Hs00962914_m1	6.21399	4.68434
36	C12	30	Hs00962914_m1	6.56771	5.03256
36	C12	31	Hs00962914_m1	6.87931	5.33865
36	C12	32	Hs00962914_m1	7.14322	5.59707
36	C12	33	Hs00962914_m1	7.3701	5.81845
36	C12	34	Hs00962914_m1	7.5832	6.02605
36	C12	35	Hs00962914_m1	7.75965	6.197
36	C12	36	Hs00962914_m1	7.91865	6.3505
36	C12	37	Hs00962914_m1	8.04	6.46635
36	C12	38	Hs00962914_m1	8.12205	6.5429
36	C12	39	Hs00962914_m1	8.21936	6.63471
36	C12	40	Hs00962914_m1	8.28954	6.69939
37	D1	1	Hs00270802_s1	0.944561	-0.0101843
37	D1	2	Hs00270802_s1	0.947086	-0.00958047
37	D1	3	Hs00270802_s1	0.953026	-0.00556121
37	D1	4	Hs00270802_s1	0.959358	-0.00114992
37	D1	5	Hs00270802_s1	0.962182	-0.000246315
37	D1	6	Hs00270802_s1	0.964124	-0.000225449
37	D1	7	Hs00270802_s1	0.96696	0.000689486
37	D1	8	Hs00270802_s1	0.971424	0.00323294
37	D1	9	Hs00270802_s1	0.973524	0.00341229
37	D1	10	Hs00270802_s1	0.974906	0.00287347
37	D1	11	Hs00270802_s1	0.976429	0.00247538
37	D1	12	Hs00270802_s1	0.9753	-0.000573935
37	D1	13	Hs00270802_s1	0.977376	-0.00041878
37	D1	14	Hs00270802_s1	0.98129	0.00157381
37	D1	15	Hs00270802_s1	0.981001	-0.000635376
37	D1	16	Hs00270802_s1	0.981019	-0.00253897
37	D1	17	Hs00270802_s1	0.985697	0.000218587
37	D1	18	Hs00270802_s1	0.986125	-0.00127451
37	D1	19	Hs00270802_s1	0.987482	-0.00183818
37	D1	20	Hs00270802_s1	0.991037	-0.0002037
37	D1	21	Hs00270802_s1	0.99217	-0.000991491
37	D1	22	Hs00270802_s1	0.996264	0.00118188
37	D1	23	Hs00270802_s1	1.00308	0.00607691
37	D1	24	Hs00270802_s1	1.01298	0.0140569
37	D1	25	Hs00270802_s1	1.03131	0.0304646
37	D1	26	Hs00270802_s1	1.06417	0.0614037
37	D1	27	Hs00270802_s1	1.12006	0.115375
37	D1	28	Hs00270802_s1	1.21339	0.206787
37	D1	29	Hs00270802_s1	1.36793	0.359403
37	D1	30	Hs00270802_s1	1.59424	0.583787
37	D1	31	Hs00270802_s1	1.8816	0.869228
37	D1	32	Hs00270802_s1	2.21184	1.19754
37	D1	33	Hs00270802_s1	2.56004	1.54383
37	D1	34	Hs00270802_s1	2.90681	1.88868
37	D1	35	Hs00270802_s1	3.24024	2.22019
37	D1	36	Hs00270802_s1	3.55218	2.5302
37	D1	37	Hs00270802_s1	3.83843	2.81454
37	D1	38	Hs00270802_s1	4.09768	3.07186
37	D1	39	Hs00270802_s1	4.33685	3.30911
37	D1	40	Hs00270802_s1	4.52653	3.49687
38	D2	1	Hs00168433_m1	0.83895	-0.00578863
38	D2	2	Hs00168433_m1	0.843799	-0.0032784
38	D2	3	Hs00168433_m1	0.84796	-0.00145511
38	D2	4	Hs00168433_m1	0.851016	-0.000738261
38	D2	5	Hs00168433_m1	0.854072	-2.03396e-05
38	D2	6	Hs00168433_m1	0.856135	-0.000296802
38	D2	7	Hs00168433_m1	0.858661	-0.000108885
38	D2	8	Hs00168433_m1	0.861621	0.000512537
38	D2	9	Hs00168433_m1	0.86418	0.000732581
38	D2	10	Hs00168433_m1	0.867141	0.00135549
38	D2	11	Hs00168433_m1	0.870495	0.00237084
38	D2	12	Hs00168433_m1	0.871324	0.000860683
38	D2	13	Hs00168433_m1	0.872799	-2.82559e-06
38	D2	14	Hs00168433_m1	0.875163	2.27287e-05
38	D2	15	Hs00168433_m1	0.878127	0.000648681
38	D2	16	Hs00168433_m1	0.878844	-0.000973297
38	D2	17	Hs00168433_m1	0.879076	-0.0030804
38	D2	18	Hs00168433_m1	0.88255	-0.00194429
38	D2	19	Hs00168433_m1	0.886934	0.000101028
38	D2	20	Hs00168433_m1	0.891187	0.00201563
38	D2	21	Hs00168433_m1	0.898911	0.0074006
38	D2	22	Hs00168433_m1	0.910667	0.0168181
38	D2	23	Hs00168433_m1	0.933414	0.0372268
38	D2	24	Hs00168433_m1	0.972219	0.0736926
38	D2	25	Hs00168433_m1	1.04061	0.139745
38	D2	26	Hs00168433_m1	1.17243	0.269227
38	D2	27	Hs00168433_m1	1.42243	0.516888
38	D2	28	Hs00168433_m1	1.84702	0.939141
38	D2	29	Hs00168433_m1	2.48356	1.57334
38	D2	30	Hs00168433_m1	3.31034	2.39778
38	D2	31	Hs00168433_m1	4.24517	3.33028
38	D2	32	Hs00168433_m1	5.1823	4.26506
38	D2	33	Hs00168433_m1	6.04477	5.1252
38	D2	34	Hs00168433_m1	6.77946	5.85755
38	D2	35	Hs00168433_m1	7.36245	6.4382
38	D2	36	Hs00168433_m1	7.8092	6.88261
38	D2	37	Hs00168433_m1	8.13146	7.20253
38	D2	38	Hs00168433_m1	8.35804	7.42677
38	D2	39	Hs00168433_m1	8.52279	7.58919
38	D2	40	Hs00168433_m1	8.62288	7.68693
39	D3	1	Hs01077958_s1	1.45712	-0.00623913
39	D3	2	Hs01077958_s1	1.46812	0.000633283
39	D3	3	Hs01077958_s1	1.47669	0.00507085
39	D3	4	Hs01077958_s1	1.47805	0.00229757
39	D3	5	Hs01077958_s1	1.47946	-0.000420046
39	D3	6	Hs01077958_s1	1.48283	-0.00117583
39	D3	7	Hs01077958_s1	1.48572	-0.00241394
39	D3	8	Hs01077958_s1	1.49064	-0.00162024
39	D3	9	Hs01077958_s1	1.49715	0.000753338
39	D3	10	Hs01077958_s1	1.50333	0.00281304
39	D3	11	Hs01077958_s1	1.50576	0.00111228
39	D3	12	Hs01077958_s1	1.50864	-0.000138105
39	D3	13	Hs01077958_s1	1.51219	-0.000720202
39	D3	14	Hs01077958_s1	1.51655	-0.000486193
39	D3	15	Hs01077958_s1	1.52013	-0.00103372
39	D3	16	Hs01077958_s1	1.5223	-0.00299483
39	D3	17	Hs01077958_s1	1.52725	-0.00217467
39	D3	18	Hs01077958_s1	1.53115	-0.0023989
39	D3	19	Hs01077958_s1	1.53577	-0.00190537
39	D3	20	Hs01077958_s1	1.5403	-0.00150995
39	D3	21	Hs01077958_s1	1.54616	0.000225617
39	D3	22	Hs01077958_s1	1.55004	-2.75823e-05
39	D3	23	Hs01077958_s1	1.55293	-0.00125997
39	D3	24	Hs01077958_s1	1.55792	-0.000404519
39	D3	25	Hs01077958_s1	1.56264	0.00019284
39	D3	26	Hs01077958_s1	1.56813	0.00155433
39	D3	27	Hs01077958_s1	1.57272	0.00200804
39	D3	28	Hs01077958_s1	1.57949	0.00465616
39	D3	29	Hs01077958_s1	1.58916	0.0101901
39	D3	30	Hs01077958_s1	1.59938	0.0162826
39	D3	31	Hs01077958_s1	1.61629	0.0290625
39	D3	32	Hs01077958_s1	1.64472	0.053371
39	D3	33	Hs01077958_s1	1.70389	0.108412
39	D3	34	Hs01077958_s1	1.82011	0.220496
39	D3	35	Hs01077958_s1	2.03199	0.428248
39	D3	36	Hs01077958_s1	2.36487	0.757001
39	D3	37	Hs01077958_s1	2.80493	1.19293
39	D3	38	Hs01077958_s1	3.30079	1.68467
39	D3	39	Hs01077958_s1	3.79763	2.17737
39	D3	40	Hs01077958_s1	4.20152	2.57714
40	D4	1	Hs00174143_m1	1.64249	-0.0212251
40	D4	2	Hs00174143_m1	1.64473	-0.0220135
40	D4	3	Hs00174143_m1	1.65134	-0.0184296
40	D4	4	Hs00174143_m1	1.65525	-0.0175479
40	D4	5	Hs00174143_m1	1.66292	-0.0129131
40	D4	6	Hs00174143_m1	1.66977	-0.00908817
40	D4	7	Hs00174143_m1	1.67794	-0.00394458
40	D4	8	Hs00174143_m1	1.68635	0.00143004
40	D4	9	Hs00174143_m1	1.69359	0.0056463
40	D4	10	Hs00174143_m1	1.69726	0.00628604
40	D4	11	Hs00174143_m1	1.70112	0.00711807
40	D4	12	Hs00174143_m1	1.70235	0.00531653
40	D4	13	Hs00174143_m1	1.70615	0.00609324
40	D4	14	Hs00174143_m1	1.71009	0.0069999
40	D4	15	Hs00174143_m1	1.71344	0.0073204
40	D4	16	Hs00174143_m1	1.71521	0.00605935
40	D4	17	Hs00174143_m1	1.71919	0.00701691
40	D4	18	Hs00174143_m1	1.72053	0.00532158
40	D4	19	Hs00174143_m1	1.72365	0.00541975
40	D4	20	Hs00174143_m1	1.72703	0.00576744
40	D4	21	Hs00174143_m1	1.73169	0.00739686
40	D4	22	Hs00174143_m1	1.73148	0.00415622
40	D4	23	Hs00174143_m1	1.73403	0.00367873
40	D4	24	Hs00174143_m1	1.73553	0.00215769
40	D4	25	Hs00174143_m1	1.73889	0.00248439
40	D4	26	Hs00174143_m1	1.74051	0.00107743
40	D4	27	Hs00174143_m1	1.7451	0.00263449
40	D4	28	Hs00174143_m1	1.74606	0.000568063
40	D4	29	Hs00174143_m1	1.74839	-0.00013139
40	D4	30	Hs00174143_m1	1.74876	-0.0027848
40	D4	31	Hs00174143_m1	1.75039	-0.00418425
40	D4	32	Hs00174143_m1	1.75545	-0.00215739
40	D4	33	Hs00174143_m1	1.7607	6.04471e-05
40	D4	34	Hs00174143_m1	1.76323	-0.000433012
40	D4	35	Hs00174143_m1	1.76545	-0.0012481
40	D4	36	Hs00174143_m1	1.76672	-0.00299779
40	D4	37	Hs00174143_m1	1.76702	-0.00572857
40	D4	38	Hs00174143_m1	1.76768	-0.00809993
40	D4	39	Hs00174143_m1	1.76849	-0.0103213
40	D4	40	Hs00174143_m1	1.77076	-0.0110798
41	D5	1	Hs00171042_m1	1.34178	-0.0103191
41	D5	2	Hs00171042_m1	1.3451	-0.0107973
41	D5	3	Hs00171042_m1	1.35166	-0.00803896
41	D5	4	Hs00171042_m1	1.35529	-0.00821313
41	D5	5	Hs00171042_m1	1.36197	-0.00533518
41	D5	6	Hs00171042_m1	1.36937	-0.0017366
41	D5	7	Hs00171042_m1	1.37459	-0.000322185
41	D5	8	Hs00171042_m1	1.38069	0.00197546
41	D5	9	Hs00171042_m1	1.38705	0.00453119
41	D5	10	Hs00171042_m1	1.39045	0.00412897
41	D5	11	Hs00171042_m1	1.39455	0.00442867
41	D5	12	Hs00171042_m1	1.39645	0.00253253
41	D5	13	Hs00171042_m1	1.40138	0.00365286
41	D5	14	Hs00171042_m1	1.40637	0.00484304
41	D5	15	Hs00171042_m1	1.40895	0.0036196
41	D5	16	Hs00171042_m1	1.41247	0.00333874
41	D5	17	Hs00171042_m1	1.41873	0.00579839
41	D5	18	Hs00171042_m1	1.4186	0.00186592
41	D5	19	Hs00171042_m1	1.42205	0.00151604
41	D5	20	Hs00171042_m1	1.42624	0.00190502
41	D5	21	Hs00171042_m1	1.42701	-0.00112921
41	D5	22	Hs00171042_m1	1.43052	-0.00142533
41	D5	23	Hs00171042_m1	1.43289	-0.00285012
41	D5	24	Hs00171042_m1	1.43566	-0.00388485
41	D5	25	Hs00171042_m1	1.43924	-0.00410706
41	D5	26	Hs00171042_m1	1.44181	-0.00534123
41	D5	27	Hs00171042_m1	1.4492	-0.00175255
41	D5	28	Hs00171042_m1	1.45908	0.00432474
41	D5	29	Hs00171042_m1	1.47483	0.0162688
41	D5	30	Hs00171042_m1	1.50206	0.0396988
41	D5	31	Hs00171042_m1	1.55227	0.0861122
41	D5	32	Hs00171042_m1	1.64515	0.175186
41	D5	33	Hs00171042_m1	1.81001	0.336246
41	D5	34	Hs00171042_m1	2.08202	0.604448
41	D5	35	Hs00171042_m1	2.47578	0.994407
41	D5	36	Hs00171042_m1	2.97414	1.48897
41	D5	37	Hs00171042_m1	3.52455	2.03557
41	D5	38	Hs00171042_m1	4.07605	2.58327
41	D5	39	Hs00171042_m1	4.59703	3.10045
41	D5	40	Hs00171042_m1	5.01545	3.51507
42	D6	1	Hs00168405_m1	2.01199	-0.014693
42	D6	2	Hs00168405_m1	2.01419	-0.019065
42	D6	3	Hs00168405_m1	2.02881	-0.0110181
42	D6	4	Hs00168405_m1	2.03719	-0.00921671
42	D6	5	Hs00168405_m1	2.0499	-0.00308678
42	D6	6	Hs00168405_m1	2.06198	0.00242278
42	D6	7	Hs00168405_m1	2.07052	0.00438634
42	D6	8	Hs00168405_m1	2.07871	0.00599895
42	D6	9	Hs00168405_m1	2.0859	0.00660687
42	D6	10	Hs00168405_m1	2.09408	0.00820827
42	D6	11	Hs00168405_m1	2.09645	0.00400252
42	D6	12	Hs00168405_m1	2.1023	0.00327529
42	D6	13	Hs00168405_m1	2.10873	0.00313123
42	D6	14	Hs00168405_m1	2.11383	0.00165656
42	D6	15	Hs00168405_m1	2.11905	0.000303953
42	D6	16	Hs00168405_m1	2.1243	-0.00102695
42	D6	17	Hs00168405_m1	2.12926	-0.00264253
42	D6	18	Hs00168405_m1	2.1313	-0.00717516
42	D6	19	Hs00168405_m1	2.13923	-0.00582648
42	D6	20	Hs00168405_m1	2.15141	-0.000216065
42	D6	21	Hs00168405_m1	2.1694	0.0111924
42	D6	22	Hs00168405_m1	2.19995	0.035164
42	D6	23	Hs00168405_m1	2.25401	0.0826531
42	D6	24	Hs00168405_m1	2.3606	0.182659
42	D6	25	Hs00168405_m1	2.56433	0.379821
42	D6	26	Hs00168405_m1	2.93205	0.740957
42	D6	27	Hs00168405_m1	3.49936	1.3017
42	D6	28	Hs00168405_m1	4.22275	2.01851
42	D6	29	Hs00168405_m1	4.98282	2.77201
42	D6	30	Hs00168405_m1	5.68783	3.47043
42	D6	31	Hs00168405_m1	6.31247	4.0885
42	D6	32	Hs00168405_m1	6.86053	4.62998
42	D6	33	Hs00168405_m1	7.33144	5.09432
42	D6	34	Hs00168405_m1	7.74829	5.50459
42	D6	35	Hs00168405_m1	8.10994	5.85966
42	D6	36	Hs00168405_m1	8.4313	6.17444
42	D6	37	Hs00168405_m1	8.72539	6.46196
42	D6	38	Hs00168405_m1	8.98917	6.71917
42	D6	39	Hs00168405_m1	9.22588	6.9493
42	D6	40	Hs00168405_m1	9.4083	7.12514
43	D7	1	Hs00171467_m1	0.101153	0.00151119
43	D7	2	Hs00171467_m1	0.101609	0.00174527
43	D7	3	Hs00171467_m1	0.101436	0.00135043
43	D7	4	Hs00171467_m1	0.10052	0.000212706
43	D7	5	Hs00171467_m1	0.0996956	-0.000833664
43	D7	6	Hs00171467_m1	0.0997331	-0.00101807
43	D7	7	Hs00171467_m1	0.10052	-0.00045278
43	D7	8	Hs00171467_m1	0.101339	0.000144023
43	D7	9	Hs00171467_m1	0.101556	0.000138694
43	D7	10	Hs00171467_m1	0.102035	0.000396466
43	D7	11	Hs00171467_m1	0.101762	-9.91712e-05
43	D7	12	Hs00171467_m1	0.101845	-0.000237702
43	D7	13	Hs00171467_m1	0.103248	0.000942825
43	D7	14	Hs00171467_m1	0.103418	0.000890869
43	D7	15	Hs00171467_m1	0.102341	-0.00040736
43	D7	16	Hs00171467_m1	0.102067	-0.000903683
43	D7	17	Hs00171467_m1	0.102798	-0.000394766
43	D7	18	Hs00171467_m1	0.10279	-0.000624686
43	D7	19	Hs00171467_m1	0.103036	-0.000600534
43	D7	20	Hs00171467_m1	0.103146	-0.000713048
43	D7	21	Hs00171467_m1	0.104291	0.000210233
43	D7	22	Hs00171467_m1	0.105288	0.000985061
43	D7	23	Hs00171467_m1	0.105577	0.00105211
43	D7	24	Hs00171467_m1	0.106219	0.00147226
43	D7	25	Hs00171467_m1	0.105532	0.000564155
43	D7	26	Hs00171467_m1	0.104128	-0.00106267
43	D7	27	Hs00171467_m1	0.103738	-0.00167405
43	D7	28	Hs00171467_m1	0.10437	-0.00126436
43	D7	29	Hs00171467_m1	0.105363	-0.000492802
43	D7	30	Hs00171467_m1	0.107623	0.00154445
43	D7	31	Hs00171467_m1	0.106989	0.000689376
43	D7	32	Hs00171467_m1	0.106481	-4.14015e-05
43	D7	33	Hs00171467_m1	0.10765	0.000906235
43	D7	34	Hs00171467_m1	0.107995	0.00102956
43	D7	35	Hs00171467_m1	0.10699	-0.000198348
43	D7	36	Hs00171467_m1	0.106609	-0.000800864
43	D7	37	Hs00171467_m1	0.107507	-0.000125099
43	D7	38	Hs00171467_m1	0.107562	-0.000291868
43	D7	39	Hs00171467_m1	0.107783	-0.000292534
43	D7	40	Hs00171467_m1	0.107373	-0.000925001
44	D8	1	Hs00427220_g1	0.868355	-0.0249955
44	D8	2	Hs00427220_g1	0.87728	-0.0197097
44	D8	3	Hs00427220_g1	0.888526	-0.0121035
44	D8	4	Hs00427220_g1	0.898936	-0.00533222
44	D8	5	Hs00427220_g1	0.907587	-0.000320908
44	D8	6	Hs00427220_g1	0.914508	0.00296115
44	D8	7	Hs00427220_g1	0.916926	0.00173918
44	D8	8	Hs00427220_g1	0.92078	0.00195393
44	D8	9	Hs00427220_g1	0.926881	0.00441613
44	D8	10	Hs00427220_g1	0.930318	0.00421382
44	D8	11	Hs00427220_g1	0.932967	0.00322312
44	D8	12	Hs00427220_g1	0.933967	0.000583752
44	D8	13	Hs00427220_g1	0.938516	0.00149384
44	D8	14	Hs00427220_g1	0.943703	0.00304165
44	D8	15	Hs00427220_g1	0.946408	0.00210697
44	D8	16	Hs00427220_g1	0.947976	3.61194e-05
44	D8	17	Hs00427220_g1	0.952115	0.000536012
44	D8	18	Hs00427220_g1	0.955127	-9.15167e-05
44	D8	19	Hs00427220_g1	0.959623	0.000764931
44	D8	20	Hs00427220_g1	0.962043	-0.000454055
44	D8	21	Hs00427220_g1	0.96646	0.000323298
44	D8	22	Hs00427220_g1	0.969282	-0.000493893
44	D8	23	Hs00427220_g1	0.972329	-0.00108572
44	D8	24	Hs00427220_g1	0.974335	-0.00271931
44	D8	25	Hs00427220_g1	0.978304	-0.00238935
44	D8	26	Hs00427220_g1	0.983124	-0.00120931
44	D8	27	Hs00427220_g1	0.986823	-0.00114894
44	D8	28	Hs00427220_g1	0.991566	-4.51971e-05
44	D8	29	Hs00427220_g1	1.0034	0.00815091
44	D8	30	Hs00427220_g1	1.01918	0.02029
44	D8	31	Hs00427220_g1	1.04421	0.041684
44	D8	32	Hs00427220_g1	1.08942	0.0832509
44	D8	33	Hs00427220_g1	1.16446	0.154656
44	D8	34	Hs00427220_g1	1.28253	0.269079
44	D8	35	Hs00427220_g1	1.45025	0.433163
44	D8	36	Hs00427220_g1	1.65952	0.638795
44	D8	37	Hs00427220_g1	1.89964	0.875278
44	D8	38	Hs00427220_g1	2.16072	1.13272
44	D8	39	Hs00427220_g1	2.43228	1.40063
44	D8	40	Hs00427220_g1	2.6664	1.63112
45	D9	1	Hs00208609_m1	3.53993	-0.037352
45	D9	2	Hs00208609_m1	3.5447	-0.043279
45	D9	3	Hs00208609_m1	3.5695	-0.0291898
45	D9	4	Hs00208609_m1	3.58821	-0.021184
45	D9	5	Hs00208609_m1	3.61064	-0.00945012
45	D9	6	Hs00208609_m1	3.63333	0.00253554
45	D9	7	Hs00208609_m1	3.65113	0.0096291
45	D9	8	Hs00208609_m1	3.66465	0.0124411
45	D9	9	Hs00208609_m1	3.67938	0.0164774
45	D9	10	Hs00208609_m1	3.69233	0.0187216
45	D9	11	Hs00208609_m1	3.70033	0.0160128
45	D9	12	Hs00208609_m1	3.70599	0.010968
45	D9	13	Hs00208609_m1	3.7111	0.00537407
45	D9	14	Hs00208609_m1	3.7223	0.00587797
45	D9	15	Hs00208609_m1	3.73297	0.0058409
45	D9	16	Hs00208609_m1	3.73768	-0.000151392
45	D9	17	Hs00208609_m1	3.74619	-0.00234853
45	D9	18	Hs00208609_m1	3.74696	-0.0122821
45	D9	19	Hs00208609_m1	3.75849	-0.0114482
45	D9	20	Hs00208609_m1	3.77102	-0.00962494
45	D9	21	Hs00208609_m1	3.78315	-0.00819931
45	D9	22	Hs00208609_m1	3.80075	-0.00130293
45	D9	23	Hs00208609_m1	3.83309	0.0203308
45	D9	24	Hs00208609_m1	3.88286	0.0594039
45	D9	25	Hs00208609_m1	3.96222	0.128058
45	D9	26	Hs00208609_m1	4.10701	0.262141
45	D9	27	Hs00208609_m1	4.34224	0.486674
45	D9	28	Hs00208609_m1	4.6786	0.812325
45	D9	29	Hs00208609_m1	5.1217	1.24473
45	D9	30	Hs00208609_m1	5.64631	1.75863
45	D9	31	Hs00208609_m1	6.20047	2.30208
45	D9	32	Hs00208609_m1	6.78037	2.87129
45	D9	33	Hs00208609_m1	7.35739	3.4376
45	D9	34	Hs00208609_m1	7.93431	4.00382
45	D9	35	Hs00208609_m1	8.50908	4.56788
45	D9	36	Hs00208609_m1	9.04381	5.09191
45	D9	37	Hs00208609_m1	9.54309	5.58049
45	D9	38	Hs00208609_m1	10.0137	6.04038
45	D9	39	Hs00208609_m1	10.4828	6.49878
45	D9	40	Hs00208609_m1	10.8475	6.85283
46	D10	1	Hs00199608_m1	0.879555	-0.00260133
46	D10	2	Hs00199608_m1	0.884823	-0.000462911
46	D10	3	Hs00199608_m1	0.888431	1.44432e-05
46	D10	4	Hs00199608_m1	0.891335	-0.000211954
46	D10	5	Hs00199608_m1	0.895347	0.000669818
46	D10	6	Hs00199608_m1	0.898485	0.000677547
46	D10	7	Hs00199608_m1	0.900606	-0.000331579
46	D10	8	Hs00199608_m1	0.904077	8.26773e-06
46	D10	9	Hs00199608_m1	0.908481	0.00128212
46	D10	10	Hs00199608_m1	0.911921	0.00159252
46	D10	11	Hs00199608_m1	0.912135	-0.00132467
46	D10	12	Hs00199608_m1	0.913982	-0.00260762
46	D10	13	Hs00199608_m1	0.918396	-0.00132352
46	D10	14	Hs00199608_m1	0.921974	-0.000875844
46	D10	15	Hs00199608_m1	0.924714	-0.00126657
46	D10	16	Hs00199608_m1	0.929451	0.000339993
46	D10	17	Hs00199608_m1	0.935598	0.00335704
46	D10	18	Hs00199608_m1	0.942767	0.00739554
46	D10	19	Hs00199608_m1	0.959905	0.021403
46	D10	20	Hs00199608_m1	0.991799	0.0501665
46	D10	21	Hs00199608_m1	1.04636	0.101597
46	D10	22	Hs00199608_m1	1.15176	0.203866
46	D10	23	Hs00199608_m1	1.33857	0.387543
46	D10	24	Hs00199608_m1	1.64454	0.690381
46	D10	25	Hs00199608_m1	2.0894	1.13212
46	D10	26	Hs00199608_m1	2.65791	1.6975
46	D10	27	Hs00199608_m1	3.30145	2.33791
46	D10	28	Hs00199608_m1	3.97353	3.00685
46	D10	29	Hs00199608_m1	4.63589	3.66608
46	D10	30	Hs00199608_m1	5.25407	4.28113
46	D10	31	Hs00199608_m1	5.80672	4.83066
46	D10	32	Hs00199608_m1	6.28913	5.30993
46	D10	33	Hs00199608_m1	6.70371	5.72139
46	D10	34	Hs00199608_m1	7.03401	6.04855
46	D10	35	Hs00199608_m1	7.28318	6.29459
46	D10	36	Hs00199608_m1	7.48209	6.49038
46	D10	37	Hs00199608_m1	7.62265	6.6278
46	D10	38	Hs00199608_m1	7.73291	6.73493
46	D10	39	Hs00199608_m1	7.8184	6.81729
46	D10	40	Hs00199608_m1	7.85265	6.84841
47	D11	1	Hs00559786_m1	2.08357	-0.0242969
47	D11	2	Hs00559786_m1	2.09242	-0.0209735
47	D11	3	Hs00559786_m1	2.10517	-0.0137511
47	D11	4	Hs00559786_m1	2.11554	-0.00891402
47	D11	5	Hs00559786_m1	2.12675	-0.00323224
47	D11	6	Hs00559786_m1	2.13522	-0.000291077
47	D11	7	Hs00559786_m1	2.14463	0.00358707
47	D11	8	Hs00559786_m1	2.15235	0.00577793
47	D11	9	Hs00559786_m1	2.15757	0.00546801
47	D11	10	Hs00559786_m1	2.16383	0.00619808
47	D11	11	Hs00559786_m1	2.17237	0.0092122
47	D11	12	Hs00559786_m1	2.17661	0.00792
47	D11	13	Hs00559786_m1	2.18012	0.00589466
47	D11	14	Hs00559786_m1	2.18471	0.00495532
47	D11	15	Hs00559786_m1	2.18603	0.000745359
47	D11	16	Hs00559786_m1	2.18738	-0.00343385
47	D11	17	Hs00559786_m1	2.19206	-0.00427949
47	D11	18	Hs00559786_m1	2.19749	-0.00437745
47	D11	19	Hs00559786_m1	2.20494	-0.00245696
47	D11	20	Hs00559786_m1	2.21064	-0.0022948
47	D11	21	Hs00559786_m1	2.21266	-0.00580525
47	D11	22	Hs00559786_m1	2.22307	-0.000922407
47	D11	23	Hs00559786_m1	2.23546	0.00593621
47	D11	24	Hs00559786_m1	2.25484	0.0197896
47	D11	25	Hs00559786_m1	2.29005	0.0494725
47	D11	26	Hs00559786_m1	2.34953	0.103423
47	D11	27	Hs00559786_m1	2.46117	0.209532
47	D11	28	Hs00559786_m1	2.65642	0.399254
47	D11	29	Hs00559786_m1	2.95285	0.690147
47	D11	30	Hs00559786_m1	3.33804	1.06981
47	D11	31	Hs00559786_m1	3.78298	1.50922
47	D11	32	Hs00559786_m1	4.24212	1.96283
47	D11	33	Hs00559786_m1	4.68557	2.40075
47	D11	34	Hs00559786_m1	5.10438	2.81404
47	D11	35	Hs00559786_m1	5.48835	3.19247
47	D11	36	Hs00559786_m1	5.84073	3.53932
47	D11	37	Hs00559786_m1	6.15834	3.8514
47	D11	38	Hs00559786_m1	6.4391	4.12664
47	D11	39	Hs00559786_m1	6.68723	4.36924
47	D11	40	Hs00559786_m1	6.8837	4.56017
48	D12	1	Hs00611096_m1	1.64432	-0.0167921
48	D12	2	Hs00611096_m1	1.64938	-0.01593
48	D12	3	Hs00611096_m1	1.66026	-0.00924435
48	D12	4	Hs00611096_m1	1.67007	-0.00363584
48	D12	5	Hs00611096_m1	1.67493	-0.00296879
48	D12	6	Hs00611096_m1	1.68345	0.00135512
48	D12	7	Hs00611096_m1	1.68878	0.00249102
48	D12	8	Hs00611096_m1	1.69428	0.00379429
48	D12	9	Hs00611096_m1	1.70112	0.00643711
48	D12	10	Hs00611096_m1	1.70467	0.00579632
48	D12	11	Hs00611096_m1	1.70668	0.00360568
48	D12	12	Hs00611096_m1	1.70755	0.000286847
48	D12	13	Hs00611096_m1	1.71161	0.000150186
48	D12	14	Hs00611096_m1	1.71698	0.00132376
48	D12	15	Hs00611096_m1	1.72119	0.00133789
48	D12	16	Hs00611096_m1	1.72224	-0.00180463
48	D12	17	Hs00611096_m1	1.72597	-0.00227257
48	D12	18	Hs00611096_m1	1.72908	-0.00336064
48	D12	19	Hs00611096_m1	1.73573	-0.000906287
48	D12	20	Hs00611096_m1	1.74116	0.000329032
48	D12	21	Hs00611096_m1	1.74503	7.71679e-06
48	D12	22	Hs00611096_m1	1.7465	-0.00272186
48	D12	23	Hs00611096_m1	1.75595	0.00253021
48	D12	24	Hs00611096_m1	1.77581	0.0181955
48	D12	25	Hs00611096_m1	1.81081	0.0490061
48	D12	26	Hs00611096_m1	1.87923	0.113224
48	D12	27	Hs00611096_m1	2.00507	0.234871
48	D12	28	Hs00611096_m1	2.24434	0.469951
48	D12	29	Hs00611096_m1	2.67337	0.894785
48	D12	30	Hs00611096_m1	3.33935	1.55657
48	D12	31	Hs00611096_m1	4.22767	2.44069
48	D12	32	Hs00611096_m1	5.24459	3.45342
48	D12	33	Hs00611096_m1	6.25712	4.46175
48	D12	34	Hs00611096_m1	7.14249	5.34292
48	D12	35	Hs00611096_m1	7.82324	6.01948
48	D12	36	Hs00611096_m1	8.3019	6.49394
48	D12	37	Hs00611096_m1	8.60598	6.79383
48	D12	38	Hs00611096_m1	8.78918	6.97283
48	D12	39	Hs00611096_m1	8.92818	7.10764
48	D12	40	Hs00611096_m1	8.98949	7.16475
49	E1	1	Hs00153304_m1	1.76135	-0.0114309
49	E1	2	Hs00153304_m1	1.77551	-0.00062049
49	E1	3	Hs00153304_m1	1.78306	0.00357838
49	E1	4	Hs00153304_m1	1.78434	0.00150184
49	E1	5	Hs00153304_m1	1.7863	0.000102645
49	E1	6	Hs00153304_m1	1.78851	-0.0010418
49	E1	7	Hs00153304_m1	1.79008	-0.0028202
49	E1	8	Hs00153304_m1	1.79594	-0.00032149
49	E1	9	Hs00153304_m1	1.79705	-0.00255861
49	E1	10	Hs00153304_m1	1.80139	-0.00157135
49	E1	11	Hs00153304_m1	1.80461	-0.00170907
49	E1	12	Hs00153304_m1	1.80811	-0.00156344
49	E1	13	Hs00153304_m1	1.81506	0.00203283
49	E1	14	Hs00153304_m1	1.82075	0.00437025
49	E1	15	Hs00153304_m1	1.83247	0.0127361
49	E1	16	Hs00153304_m1	1.85182	0.0287293
49	E1	17	Hs00153304_m1	1.8823	0.0558503
49	E1	18	Hs00153304_m1	1.93724	0.107444
49	E1	19	Hs00153304_m1	2.03796	0.2048
49	E1	20	Hs00153304_m1	2.21775	0.381244
49	E1	21	Hs00153304_m1	2.53752	0.697654
49	E1	22	Hs00153304_m1	3.06527	1.22206
49	E1	23	Hs00153304_m1	3.81907	1.9725
49	E1	24	Hs00153304_m1	4.74822	2.89829
49	E1	25	Hs00153304_m1	5.73825	3.88497
49	E1	26	Hs00153304_m1	6.68759	4.83096
49	E1	27	Hs00153304_m1	7.50138	5.64139
49	E1	28	Hs00153304_m1	8.1506	6.28726
49	E1	29	Hs00153304_m1	8.6458	6.7791
49	E1	30	Hs00153304_m1	9.00413	7.13408
49	E1	31	Hs00153304_m1	9.25937	7.38596
49	E1	32	Hs00153304_m1	9.42725	7.55048
49	E1	33	Hs00153304_m1	9.53132	7.65121
49	E1	34	Hs00153304_m1	9.60038	7.71691
49	E1	35	Hs00153304_m1	9.67749	7.79067
49	E1	36	Hs00153304_m1	9.74812	7.85794
49	E1	37	Hs00153304_m1	9.77777	7.88424
49	E1	38	Hs00153304_m1	9.79984	7.90295
49	E1	39	Hs00153304_m1	9.84343	7.94319
49	E1	40	Hs00153304_m1	9.86474	7.96114
50	E2	1	Hs00174344_m1	1.16447	-0.0284933
50	E2	2	Hs00174344_m1	1.17813	-0.0179812
50	E2	3	Hs00174344_m1	1.19191	-0.00734546
50	E2	4	Hs00174344_m1	1.19755	-0.00484098
50	E2	5	Hs00174344_m1	1.20397	-0.00157367
50	E2	6	Hs00174344_m1	1.20998	0.00129368
50	E2	7	Hs00174344_m1	1.21556	0.00373153
50	E2	8	Hs00174344_m1	1.21665	0.00167423
50	E2	9	Hs00174344_m1	1.22133	0.00321014
50	E2	10	Hs00174344_m1	1.22348	0.00221977
50	E2	11	Hs00174344_m1	1.22667	0.00226139
50	E2	12	Hs00174344_m1	1.22826	0.000708583
50	E2	13	Hs00174344_m1	1.23295	0.00226202
50	E2	14	Hs00174344_m1	1.23579	0.00195769
50	E2	15	Hs00174344_m1	1.23863	0.00164919
50	E2	16	Hs00174344_m1	1.24262	0.00249631
50	E2	17	Hs00174344_m1	1.24453	0.00126406
50	E2	18	Hs00174344_m1	1.24453	-0.00188436
50	E2	19	Hs00174344_m1	1.24727	-0.00228548
50	E2	20	Hs00174344_m1	1.25191	-0.000786646
[truncated: 1,860 more rows]

## Sheet: Technical Analysis Result 3D
Block Type	96-Well 0.2-mL Block
Chemistry	TAQMAN
Date Created	2024-04-10 16:46:53 PM CEST
Experiment Barcode
Experiment Comment
Experiment File Name	D:\Users\INSTR-ADMIN\Desktop\Giulia\Exp 1098 Angiogenesis 3D Sph-ASC 774.eds
Experiment Name	Exp 1098 Angiogenesis 3D Sph-ASC 774
Experiment Run End Time	2024-04-10 15:21:49 PM CEST
Experiment Type	Comparative Cт (ΔΔCт)
Instrument Name	QuantStudio1_Pediatria
Instrument Serial Number	2721222080059
Instrument Type	QuantStudio™ 1 System
Passive Reference	ROX
Post-read Stage/Step
Pre-read Stage/Step
Quantification Cycle Method	Ct
Signal Smoothing On	true
Stage/ Cycle where Ct Analysis is performed	Stage2, Step2
User Name
Sample Name	Target Name	Task	RQ	RQ Min	RQ Max	Ct Mean	Delta Ct Mean	Delta Ct SD	Delta Delta Ct
Sph-ASC 774 3D	Hs99999901_s1	UNKNOWN	1			8.77912	-16.634		0
Sph-ASC 774 3D	Hs99999905_m1	UNKNOWN	1			19.2226	-6.19048		0
Sph-ASC 774 3D	Hs99999909_m1	UNKNOWN				25.4131
Sph-ASC 774 3D	Hs99999908_m1	UNKNOWN	1			25.7147	0.301628		0
Sph-ASC 774 3D	Hs00241027_m1	UNKNOWN
Sph-ASC 774 3D	Hs00264877_m1	UNKNOWN
Sph-ASC 774 3D	Hs00166654_m1	UNKNOWN	1			34.4454	9.03232		0
Sph-ASC 774 3D	Hs00168730_m1	UNKNOWN	1			28.971	3.55787		0
Sph-ASC 774 3D	Hs00234422_m1	UNKNOWN	1			19.1572	-6.25591		0
Sph-ASC 774 3D	Hs02379000_s1	UNKNOWN	1			26.8047	1.39161		0
Sph-ASC 774 3D	Hs00181613_m1	UNKNOWN	1			29.4046	3.99152		0
Sph-ASC 774 3D	Hs00169867_m1	UNKNOWN	1			31.4055	5.99235		0
Sph-ASC 774 3D	Hs00171022_m1	UNKNOWN	1			20.2213	-5.19181		0
Sph-ASC 774 3D	Hs00174781_m1	UNKNOWN	1			27.0377	1.62455		0
Sph-ASC 774 3D	Hs00362096_m1	UNKNOWN	1			31.1224	5.70934		0
Sph-ASC 774 3D	Hs00265254_m1	UNKNOWN	1			29.3592	3.94607		0
Sph-ASC 774 3D	Hs00266645_m1	UNKNOWN	1			24.0576	-1.35546		0
Sph-ASC 774 3D	Hs00173564_m1	UNKNOWN
Sph-ASC 774 3D	Hs00246256_m1	UNKNOWN	1			25.2156	-0.197468		0
Sph-ASC 774 3D	Hs00300159_m1	UNKNOWN	1			25.9933	0.580189		0
Sph-ASC 774 3D	Hs00174103_m1	UNKNOWN	1			24.5337	-0.879408		0
Sph-ASC 774 3D	Hs00174877_m1	UNKNOWN	1			34.4171	9.00399		0
Sph-ASC 774 3D	Hs00171064_m1	UNKNOWN	1			24.0245	-1.38858		0
Sph-ASC 774 3D	Hs00157317_m1	UNKNOWN	1			26.2804	0.867327		0
Sph-ASC 774 3D	Hs00234042_m1	UNKNOWN	1			33.6747	8.26162		0
Sph-ASC 774 3D	Hs00383235_m1	UNKNOWN	1			28.8251	3.41202		0
Sph-ASC 774 3D	Hs00260905_m1	UNKNOWN	1			37.6055	12.1924		0
Sph-ASC 774 3D	Hs00608187_m1	UNKNOWN	1			35.0567	9.64363		0
Sph-ASC 774 3D	Hs99999918_m1	UNKNOWN	1			22.6922	-2.72087		0
Sph-ASC 774 3D	Hs00174128_m1	UNKNOWN	1			21.4241	-3.98897		0
Sph-ASC 774 3D	Hs00900054_m1	UNKNOWN	1			23.7241	-1.68897		0
Sph-ASC 774 3D	Hs00173634_m1	UNKNOWN	1			23.547	-1.86609		0
Sph-ASC 774 3D	Hs00153458_m1	UNKNOWN	1			26.2143	0.801153		0
Sph-ASC 774 3D	Hs00170014_m1	UNKNOWN	1			20.6611	-4.75205		0
Sph-ASC 774 3D	Hs00197064_m1	UNKNOWN	1			23.2018	-2.21129		0
Sph-ASC 774 3D	Hs00962914_m1	UNKNOWN	1			20.3649	-5.04816		0
Sph-ASC 774 3D	Hs00270802_s1	UNKNOWN	1			28.9392	3.52607		0
Sph-ASC 774 3D	Hs00168433_m1	UNKNOWN	1			27.7933	2.38018		0
Sph-ASC 774 3D	Hs01077958_s1	UNKNOWN	1			34.7133	9.30022		0
Sph-ASC 774 3D	Hs00174143_m1	UNKNOWN
Sph-ASC 774 3D	Hs00171042_m1	UNKNOWN	1			33.2797	7.86655		0
Sph-ASC 774 3D	Hs00168405_m1	UNKNOWN	1			25.2147	-0.198452		0
Sph-ASC 774 3D	Hs00171467_m1	UNKNOWN
Sph-ASC 774 3D	Hs00427220_g1	UNKNOWN	1			33.9765	8.5634		0
Sph-ASC 774 3D	Hs00208609_m1	UNKNOWN	1			27.2192	1.80607		0
Sph-ASC 774 3D	Hs00199608_m1	UNKNOWN	1			23.8407	-1.57238		0
Sph-ASC 774 3D	Hs00559786_m1	UNKNOWN	1			27.9331	2.52003		0
Sph-ASC 774 3D	Hs00611096_m1	UNKNOWN	1			28.8945	3.48137		0
Sph-ASC 774 3D	Hs00153304_m1	UNKNOWN	1			21.4358	-3.97732		0
Sph-ASC 774 3D	Hs00174344_m1	UNKNOWN	1			32.3407	6.92762		0
Sph-ASC 774 3D	Hs00601975_m1	UNKNOWN	1			28.0078	2.5947		0
Sph-ASC 774 3D	Hs00184728_m1	UNKNOWN	1			35.3559	9.94279		0
Sph-ASC 774 3D	Hs00176573_m1	UNKNOWN	1			31.9838	6.57068		0
Sph-ASC 774 3D	Hs00188273_m1	UNKNOWN	1			28.2544	2.84125		0
Sph-ASC 774 3D	Hs00176096_m1	UNKNOWN
Sph-ASC 774 3D	Hs00178500_m1	UNKNOWN	1			32.9299	7.51676		0
Sph-ASC 774 3D	Hs00223332_m1	UNKNOWN	1			35.3173	9.90419		0
Sph-ASC 774 3D	Hs00234278_m1	UNKNOWN	1			20.0428	-5.37027		0
Sph-ASC 774 3D	Hs00165949_m1	UNKNOWN	1			20.7124	-4.7007		0
Sph-ASC 774 3D	Hs00765775_m1	UNKNOWN	1			22.4937	-2.9194		0
Sph-ASC 774 3D	Hs00205581_m1	UNKNOWN
Sph-ASC 774 3D	Hs00236077_m1	UNKNOWN	1			32.4114	6.9983		0
Sph-ASC 774 3D	Hs00232618_m1	UNKNOWN	1			35.1723	9.75918		0
Sph-ASC 774 3D	Hs00233808_m1	UNKNOWN	1			23.237	-2.17614		0
Sph-ASC 774 3D	Hs00169777_m1	UNKNOWN	1			28.016	2.6029		0
Sph-ASC 774 3D	Hs00272659_m1	UNKNOWN	1			34.2741	8.86096		0
Sph-ASC 774 3D	Hs00174029_m1	UNKNOWN	1			32.689	7.27588		0
Sph-ASC 774 3D	Hs00913333_m1	UNKNOWN
Sph-ASC 774 3D	Hs00187290_m1	UNKNOWN	1			26.4161	1.00303		0
Sph-ASC 774 3D	Hs00176676_m1	UNKNOWN	1			35.5637	10.1506		0
Sph-ASC 774 3D	Hs00196470_m1	UNKNOWN	1			24.3871	-1.02602		0
Sph-ASC 774 3D	Hs00189521_m1	UNKNOWN	1			28.6847	3.27156		0
Sph-ASC 774 3D	Hs00270951_s1	UNKNOWN	1			27.2568	1.8437		0
Sph-ASC 774 3D	Hs00266237_m1	UNKNOWN	1			24.0478	-1.36527		0
Sph-ASC 774 3D	Hs01098873_m1	UNKNOWN	1			22.643	-2.77016		0
Sph-ASC 774 3D	Hs00266332_m1	UNKNOWN	1			26.8936	1.48046		0
Sph-ASC 774 3D	Hs00194179_m1	UNKNOWN	1			22.2086	-3.20451		0
Sph-ASC 774 3D	Hs00181017_m1	UNKNOWN	1			26.1803	0.767231		0
Sph-ASC 774 3D	Hs01549940_m1	UNKNOWN	1			18.034	-7.3791		0
Sph-ASC 774 3D	Hs01022527_m1	UNKNOWN	1			32.5929	7.17975		0
Sph-ASC 774 3D	Hs01011995_g1	UNKNOWN	1			34.1493	8.73623		0
Sph-ASC 774 3D	Hs01105174_m1	UNKNOWN	1			35.5244	10.1113		0
Sph-ASC 774 3D	Hs00900373_m1	UNKNOWN	1			35.9396	10.5265		0
Sph-ASC 774 3D	Hs00211115_m1	UNKNOWN
Sph-ASC 774 3D	Hs99999083_m1	UNKNOWN	1			30.6186	5.20544		0
Sph-ASC 774 3D	Hs00963711_g1	UNKNOWN	1			22.1893	-3.22386		0
Sph-ASC 774 3D	Hs01568063_m1	UNKNOWN	1			21.6961	-3.71706		0
Sph-ASC 774 3D	Hs00993254_m1	UNKNOWN
Sph-ASC 774 3D	Hs01101127_m1	UNKNOWN	1			24.2377	-1.1754		0
Sph-ASC 774 3D	Hs01001469_m1	UNKNOWN	1			25.4069	-0.00616455		0
Sph-ASC 774 3D	Hs00998026_m1	UNKNOWN	1			22.2859	-3.12722		0
Sph-ASC 774 3D	Hs00387364_m1	UNKNOWN	1			21.4552	-3.95791		0
Sph-ASC 774 3D	Hs01047677_m1	UNKNOWN	1			34.1688	8.75574		0
Sph-ASC 774 3D	Hs00826128_m1	UNKNOWN	1			23.6331	-1.77998		0
Sph-ASC 774 3D	Hs01922614_s1	UNKNOWN	1			27.4106	1.99745		0
Sph-ASC 774 3D	Hs00896294_m1	UNKNOWN	1			32.1234	6.71028		0
Analysis Type	Singleplex
Endogenous Control	Hs99999909_m1
RQ Min/Max Confidence Level	95.0
Reference Sample	Sph-ASC 774 3D

## Sheet: Results 3D
Block Type	96-Well 0.2-mL Block
Chemistry	TAQMAN
Date Created	2024-04-10 16:46:53 PM CEST
Experiment Barcode
Experiment Comment
Experiment File Name	D:\Users\INSTR-ADMIN\Desktop\Giulia\Exp 1098 Angiogenesis 3D Sph-ASC 774.eds
Experiment Name	Exp 1098 Angiogenesis 3D Sph-ASC 774
Experiment Run End Time	2024-04-10 15:21:49 PM CEST
Experiment Type	Comparative Cт (ΔΔCт)
Instrument Name	QuantStudio1_Pediatria
Instrument Serial Number	2721222080059
Instrument Type	QuantStudio™ 1 System
Passive Reference	ROX
Post-read Stage/Step
Pre-read Stage/Step
Quantification Cycle Method	Ct
Signal Smoothing On	true
Stage/ Cycle where Ct Analysis is performed	Stage2, Step2
User Name
Well	Well Position		Omit	Sample Name	Target Name	Task	Reporter	Quencher	Quantity	Quantity Mean	Quantity SD	RQ	RQ Min	RQ Max	CT	Ct Mean	Ct SD	Delta Ct	Delta Ct Mean	Delta Ct SD	Delta Ct SE	Delta Delta Ct	Automatic Ct Threshold	Ct Threshold	Automatic Baseline	Baseline Start	Baseline End	Amp Status	Comments	Cq Conf	THOLDFAIL	CQCONF	NOAMP	EXPFAIL
1	A1	18S	FALSE	Sph-ASC 774 3D	Hs99999901_s1	UNKNOWN	FAM	NFQ				1			8.77912	8.77912			-16.634			0	TRUE	0.422057	TRUE	3	4	Amp		0.751893	N	Y	N	N
2	A2	GAPDH	FALSE	Sph-ASC 774 3D	Hs99999905_m1	UNKNOWN	FAM	NFQ				1			19.2226	19.2226			-6.19048			0	TRUE	0.397027	TRUE	3	13	Amp		0.953153	N	N	N	N
3	A3	HPRT1	FALSE	Sph-ASC 774 3D	Hs99999909_m1	UNKNOWN	FAM	NFQ							25.4131	25.4131							TRUE	0.321831	TRUE	3	19	Amp		0.988774	N	N	N	N
4	A4	GUSB	FALSE	Sph-ASC 774 3D	Hs99999908_m1	UNKNOWN	FAM	NFQ				1			25.7147	25.7147			0.301628			0	TRUE	0.613819	TRUE	3	19	Amp		0.977268	N	N	N	N
5	A5	FGA	FALSE	Sph-ASC 774 3D	Hs00241027_m1	UNKNOWN	FAM	NFQ							Undetermined								TRUE	0.2	TRUE	3	39	No Amp		0	Y	Y	N	Y
6	A6	PLG	FALSE	Sph-ASC 774 3D	Hs00264877_m1	UNKNOWN	FAM	NFQ							Undetermined								TRUE	0.2	TRUE	3	39	No Amp		0	Y	Y	N	Y
7	A7	SERPINC1	FALSE	Sph-ASC 774 3D	Hs00166654_m1	UNKNOWN	FAM	NFQ				1			34.4454	34.4454			9.03232			0	TRUE	0.517129	TRUE	3	28	Amp		0.959229	N	N	N	N
8	A8	PRL	FALSE	Sph-ASC 774 3D	Hs00168730_m1	UNKNOWN	FAM	NFQ				1			28.971	28.971			3.55787			0	TRUE	0.522961	TRUE	3	22	Amp		0.980912	N	N	N	N
9	A9	MMP2	FALSE	Sph-ASC 774 3D	Hs00234422_m1	UNKNOWN	FAM	NFQ				1			19.1572	19.1572			-6.25591			0	TRUE	0.425117	TRUE	3	12	Amp		0.969497	N	N	N	N
10	A10	ANG,RNASE4	FALSE	Sph-ASC 774 3D	Hs02379000_s1	UNKNOWN	FAM	NFQ				1			26.8047	26.8047			1.39161			0	TRUE	0.535156	TRUE	3	20	Amp		0.978568	N	N	N	N
11	A11	ANGPT1	FALSE	Sph-ASC 774 3D	Hs00181613_m1	UNKNOWN	FAM	NFQ				1			29.4046	29.4046			3.99152			0	TRUE	0.273188	TRUE	3	24	Amp		0.915408	N	N	N	N
12	A12	ANGPT2	FALSE	Sph-ASC 774 3D	Hs00169867_m1	UNKNOWN	FAM	NFQ				1			31.4055	31.4055			5.99235			0	TRUE	0.396841	TRUE	3	25	Amp		0.947184	N	N	N	N
13	B1	CXCL12	FALSE	Sph-ASC 774 3D	Hs00171022_m1	UNKNOWN	FAM	NFQ				1			20.2213	20.2213			-5.19181			0	TRUE	0.817054	TRUE	3	12	Amp		0.966372	N	N	N	N
14	B2	EDIL3	FALSE	Sph-ASC 774 3D	Hs00174781_m1	UNKNOWN	FAM	NFQ				1			27.0377	27.0377			1.62455			0	TRUE	0.585076	TRUE	3	21	Amp		0.966961	N	N	N	N
15	B3	EPHB2	FALSE	Sph-ASC 774 3D	Hs00362096_m1	UNKNOWN	FAM	NFQ				1			31.1224	31.1224			5.70934			0	TRUE	0.494637	TRUE	3	25	Amp		0.961812	N	N	N	N
16	B4	FGF1	FALSE	Sph-ASC 774 3D	Hs00265254_m1	UNKNOWN	FAM	NFQ				1			29.3592	29.3592			3.94607			0	TRUE	0.487821	TRUE	3	23	Amp		0.969336	N	N	N	N
17	B5	FGF2	FALSE	Sph-ASC 774 3D	Hs00266645_m1	UNKNOWN	FAM	NFQ				1			24.0576	24.0576			-1.35546			0	TRUE	0.595239	TRUE	3	18	Amp		0.962473	N	N	N	N
18	B6	FGF4	FALSE	Sph-ASC 774 3D	Hs00173564_m1	UNKNOWN	FAM	NFQ							Undetermined								TRUE	0.2	TRUE	3	39	No Amp		0	Y	Y	Y	Y
19	B7	FST	FALSE	Sph-ASC 774 3D	Hs00246256_m1	UNKNOWN	FAM	NFQ				1			25.2156	25.2156			-0.197468			0	TRUE	0.496225	TRUE	3	19	Amp		0.978816	N	N	N	N
20	B8	HGF	FALSE	Sph-ASC 774 3D	Hs00300159_m1	UNKNOWN	FAM	NFQ				1			25.9933	25.9933			0.580189			0	TRUE	0.721103	TRUE	3	18	Amp		0.977747	N	N	N	N
21	B9	IL8	FALSE	Sph-ASC 774 3D	Hs00174103_m1	UNKNOWN	FAM	NFQ				1			24.5337	24.5337			-0.879408			0	TRUE	0.601386	TRUE	3	18	Amp		0.952819	N	N	N	N
22	B10	LEP	FALSE	Sph-ASC 774 3D	Hs00174877_m1	UNKNOWN	FAM	NFQ				1			34.4171	34.4171			9.00399			0	TRUE	0.754525	TRUE	3	27	Amp		0.961651	N	N	N	N
23	B11	MDK	FALSE	Sph-ASC 774 3D	Hs00171064_m1	UNKNOWN	FAM	NFQ				1			24.0245	24.0245			-1.38858			0	TRUE	0.470228	TRUE	3	18	Amp		0.94762	N	N	N	N
24	B12	TYMP	FALSE	Sph-ASC 774 3D	Hs00157317_m1	UNKNOWN	FAM	NFQ				1			26.2804	26.2804			0.867327			0	TRUE	0.356225	TRUE	3	20	Amp		0.970975	N	N	N	N
25	C1	PDGFB	FALSE	Sph-ASC 774 3D	Hs00234042_m1	UNKNOWN	FAM	NFQ				1			33.6747	33.6747			8.26162			0	TRUE	0.0609508	TRUE	3	30	Amp		0.904862	N	N	N	N
26	C2	PTN	FALSE	Sph-ASC 774 3D	Hs00383235_m1	UNKNOWN	FAM	NFQ				1			28.8251	28.8251			3.41202			0	TRUE	0.282362	TRUE	3	24	Amp		0.951371	N	N	N	N
27	C3	PROK1	FALSE	Sph-ASC 774 3D	Hs00260905_m1	UNKNOWN	FAM	NFQ				1			37.6055	37.6055			12.1924			0	TRUE	0.04	TRUE	3	34	Amp		0.228883	Y	Y	N	N
28	C4	TGFA	FALSE	Sph-ASC 774 3D	Hs00608187_m1	UNKNOWN	FAM	NFQ				1			35.0567	35.0567			9.64363			0	TRUE	0.41455	TRUE	3	28	Amp		0.943466	N	N	N	N
29	C5	TGFB1	FALSE	Sph-ASC 774 3D	Hs99999918_m1	UNKNOWN	FAM	NFQ				1			22.6922	22.6922			-2.72087			0	TRUE	0.329766	TRUE	3	17	Amp		0.963188	N	N	N	N
30	C6	TNF	FALSE	Sph-ASC 774 3D	Hs00174128_m1	UNKNOWN	FAM	NFQ				1			21.4241	21.4241			-3.98897			0	TRUE	0.260333	TRUE	3	16	Amp		0.940534	N	N	N	N
31	C7	VEGFA	FALSE	Sph-ASC 774 3D	Hs00900054_m1	UNKNOWN	FAM	NFQ				1			23.7241	23.7241			-1.68897			0	TRUE	0.582377	TRUE	3	17	Amp		0.978329	N	N	N	N
32	C8	VEGFB	FALSE	Sph-ASC 774 3D	Hs00173634_m1	UNKNOWN	FAM	NFQ				1			23.547	23.547			-1.86609			0	TRUE	0.571752	TRUE	3	17	Amp		0.966981	N	N	N	N
33	C9	VEGFC	FALSE	Sph-ASC 774 3D	Hs00153458_m1	UNKNOWN	FAM	NFQ				1			26.2143	26.2143			0.801153			0	TRUE	0.500311	TRUE	3	19	Amp		0.959995	N	N	N	N
34	C10	CTGF	FALSE	Sph-ASC 774 3D	Hs00170014_m1	UNKNOWN	FAM	NFQ				1			20.6611	20.6611			-4.75205			0	TRUE	0.375262	TRUE	3	15	Amp		0.963956	N	N	N	N
35	C11	FBLN5	FALSE	Sph-ASC 774 3D	Hs00197064_m1	UNKNOWN	FAM	NFQ				1			23.2018	23.2018			-2.21129			0	TRUE	0.46708	TRUE	3	16	Amp		0.973139	N	N	N	N
36	C12	THBS1	FALSE	Sph-ASC 774 3D	Hs00962914_m1	UNKNOWN	FAM	NFQ				1			20.3649	20.3649			-5.04816			0	TRUE	0.473132	TRUE	3	14	Amp		0.961996	N	N	N	N
37	D1	TNFSF15	FALSE	Sph-ASC 774 3D	Hs00270802_s1	UNKNOWN	FAM	NFQ				1			28.9392	28.9392			3.52607			0	TRUE	0.350743	TRUE	3	22	Amp		0.966687	N	N	N	N
38	D2	ITGA4	FALSE	Sph-ASC 774 3D	Hs00168433_m1	UNKNOWN	FAM	NFQ				1			27.7933	27.7933			2.38018			0	TRUE	0.843607	TRUE	3	20	Amp		0.979379	N	N	N	N
39	D3	IFNB1	FALSE	Sph-ASC 774 3D	Hs01077958_s1	UNKNOWN	FAM	NFQ				1			34.7133	34.7133			9.30022			0	TRUE	0.363027	TRUE	3	28	Amp		0.930031	N	N	N	N
40	D4	IFNG	FALSE	Sph-ASC 774 3D	Hs00174143_m1	UNKNOWN	FAM	NFQ							Undetermined								TRUE	0.2	TRUE	3	39	No Amp		0	Y	Y	N	Y
41	D5	CXCL10	FALSE	Sph-ASC 774 3D	Hs00171042_m1	UNKNOWN	FAM	NFQ				1			33.2797	33.2797			7.86655			0	TRUE	0.407143	TRUE	3	27	Amp		0.948044	N	N	N	N
42	D6	IL12A	FALSE	Sph-ASC 774 3D	Hs00168405_m1	UNKNOWN	FAM	NFQ				1			25.2147	25.2147			-0.198452			0	TRUE	0.455998	TRUE	3	19	Amp		0.956619	N	N	N	N
43	D7	SERPINF1	FALSE	Sph-ASC 774 3D	Hs00171467_m1	UNKNOWN	FAM	NFQ							Undetermined								TRUE	0.2	TRUE	3	39	Inconclusive		0	Y	Y	Y	Y
44	D8	PF4	FALSE	Sph-ASC 774 3D	Hs00427220_g1	UNKNOWN	FAM	NFQ				1			33.9765	33.9765			8.5634			0	TRUE	0.267413	TRUE	3	28	Amp		0.886779	N	N	N	N
45	D9	VASH1	FALSE	Sph-ASC 774 3D	Hs00208609_m1	UNKNOWN	FAM	NFQ				1			27.2192	27.2192			1.80607			0	TRUE	0.554745	TRUE	3	21	Amp		0.925656	N	N	N	N
46	D10	ADAMTS1	FALSE	Sph-ASC 774 3D	Hs00199608_m1	UNKNOWN	FAM	NFQ				1			23.8407	23.8407			-1.57238			0	TRUE	0.638123	TRUE	3	17	Amp		0.976054	N	N	N	N
47	D11	ANGPTL1	FALSE	Sph-ASC 774 3D	Hs00559786_m1	UNKNOWN	FAM	NFQ				1			27.9331	27.9331			2.52003			0	TRUE	0.387016	TRUE	3	22	Amp		0.938791	N	N	N	N
48	D12	AMOT	FALSE	Sph-ASC 774 3D	Hs00611096_m1	UNKNOWN	FAM	NFQ				1			28.8945	28.8945			3.48137			0	TRUE	0.8473	TRUE	3	22	Amp		0.967815	N	N	N	N
49	E1	CD44	FALSE	Sph-ASC 774 3D	Hs00153304_m1	UNKNOWN	FAM	NFQ				1			21.4358	21.4358			-3.97732			0	TRUE	0.915601	TRUE	3	14	Amp		0.96806	N	N	N	N
50	E2	CDH5	FALSE	Sph-ASC 774 3D	Hs00174344_m1	UNKNOWN	FAM	NFQ				1			32.3407	32.3407			6.92762			0	TRUE	0.615608	TRUE	3	25	Amp		0.954723	N	N	N	N
51	E3	CXCL2	FALSE	Sph-ASC 774 3D	Hs00601975_m1	UNKNOWN	FAM	NFQ				1			28.0078	28.0078			2.5947			0	TRUE	0.544809	TRUE	3	21	Amp		0.960405	N	N	N	N
52	E4	SERPINB5	FALSE	Sph-ASC 774 3D	Hs00184728_m1	UNKNOWN	FAM	NFQ				1			35.3559	35.3559			9.94279			0	TRUE	0.204644	TRUE	3	30	Amp		0.797585	N	Y	N	N
53	E5	FLT1	FALSE	Sph-ASC 774 3D	Hs00176573_m1	UNKNOWN	FAM	NFQ				1			31.9838	31.9838			6.57068			0	TRUE	0.385444	TRUE	3	26	Amp		0.920368	N	N	N	N
54	E6	SEMA3F	FALSE	Sph-ASC 774 3D	Hs00188273_m1	UNKNOWN	FAM	NFQ				1			28.2544	28.2544			2.84125			0	TRUE	0.563547	TRUE	3	21	Amp		0.960515	N	N	N	N
55	E7	TEK	FALSE	Sph-ASC 774 3D	Hs00176096_m1	UNKNOWN	FAM	NFQ							Undetermined								TRUE	0.2	TRUE	3	39	Amp		0	Y	Y	Y	Y
56	E8	TIE1	FALSE	Sph-ASC 774 3D	Hs00178500_m1	UNKNOWN	FAM	NFQ				1			32.9299	32.9299			7.51676			0	TRUE	0.303317	TRUE	3	26	Amp		0.937381	N	N	N	N
57	E9	TNMD	FALSE	Sph-ASC 774 3D	Hs00223332_m1	UNKNOWN	FAM	NFQ				1			35.3173	35.3173			9.90419			0	TRUE	0.0625068	TRUE	3	32	Inconclusive		0.851003	N	N	N	N
58	E10	TIMP2	FALSE	Sph-ASC 774 3D	Hs00234278_m1	UNKNOWN	FAM	NFQ				1			20.0428	20.0428			-5.37027			0	TRUE	0.505931	TRUE	3	13	Amp		0.963834	N	N	N	N
59	E11	TIMP3	FALSE	Sph-ASC 774 3D	Hs00165949_m1	UNKNOWN	FAM	NFQ				1			20.7124	20.7124			-4.7007			0	TRUE	0.643248	TRUE	3	14	Amp		0.968058	N	N	N	N
60	E12	ANGPTL2	FALSE	Sph-ASC 774 3D	Hs00765775_m1	UNKNOWN	FAM	NFQ				1			22.4937	22.4937			-2.9194			0	TRUE	0.662788	TRUE	3	16	Amp		0.973174	N	N	N	N
61	F1	ANGPTL3	FALSE	Sph-ASC 774 3D	Hs00205581_m1	UNKNOWN	FAM	NFQ							Undetermined								TRUE	0.2	TRUE	3	39	No Amp		0	Y	Y	N	Y
62	F2	CEACAM1	FALSE	Sph-ASC 774 3D	Hs00236077_m1	UNKNOWN	FAM	NFQ				1			32.4114	32.4114			6.9983			0	TRUE	0.609414	TRUE	3	26	Amp		0.953255	N	N	N	N
63	F3	HEY1	FALSE	Sph-ASC 774 3D	Hs00232618_m1	UNKNOWN	FAM	NFQ				1			35.1723	35.1723			9.75918			0	TRUE	0.231648	TRUE	3	30	Amp		0.925726	N	N	N	N
64	F4	ITGAV	FALSE	Sph-ASC 774 3D	Hs00233808_m1	UNKNOWN	FAM	NFQ				1			23.237	23.237			-2.17614			0	TRUE	0.543708	TRUE	3	17	Amp		0.96301	N	N	N	N
65	F5	PECAM1	FALSE	Sph-ASC 774 3D	Hs00169777_m1	UNKNOWN	FAM	NFQ				1			28.016	28.016			2.6029			0	TRUE	0.60587	TRUE	3	21	Amp		0.961614	N	N	N	N
66	F6	LYVE1	FALSE	Sph-ASC 774 3D	Hs00272659_m1	UNKNOWN	FAM	NFQ				1			34.2741	34.2741			8.86096			0	TRUE	0.442827	TRUE	3	28	Amp		0.921974	N	N	N	N
67	F7	KIT	FALSE	Sph-ASC 774 3D	Hs00174029_m1	UNKNOWN	FAM	NFQ				1			32.689	32.689			7.27588			0	TRUE	0.04	TRUE	3	28	Amp		0.848511	Y	N	N	N
68	F8	TNNI1	FALSE	Sph-ASC 774 3D	Hs00913333_m1	UNKNOWN	FAM	NFQ							Undetermined								TRUE	0.2	TRUE	3	39	No Amp		0	Y	Y	N	Y
69	F9	NRP2	FALSE	Sph-ASC 774 3D	Hs00187290_m1	UNKNOWN	FAM	NFQ				1			26.4161	26.4161			1.00303			0	TRUE	0.641309	TRUE	3	20	Amp		0.958347	N	N	N	N
70	F10	KDR	FALSE	Sph-ASC 774 3D	Hs00176676_m1	UNKNOWN	FAM	NFQ				1			35.5637	35.5637			10.1506			0	TRUE	0.0829879	TRUE	3	32	Inconclusive		0.909925	N	N	N	N
71	F11	ENPP2	FALSE	Sph-ASC 774 3D	Hs00196470_m1	UNKNOWN	FAM	NFQ				1			24.3871	24.3871			-1.02602			0	TRUE	0.684814	TRUE	3	17	Amp		0.962575	N	N	N	N
72	F12	FIGF	FALSE	Sph-ASC 774 3D	Hs00189521_m1	UNKNOWN	FAM	NFQ				1			28.6847	28.6847			3.27156			0	TRUE	0.514979	TRUE	3	22	Amp		0.968049	N	N	N	N
73	G1	FOXC2	FALSE	Sph-ASC 774 3D	Hs00270951_s1	UNKNOWN	FAM	NFQ				1			27.2568	27.2568			1.8437			0	TRUE	0.465589	TRUE	3	21	Amp		0.97432	N	N	N	N
74	G2	COL4A1	FALSE	Sph-ASC 774 3D	Hs00266237_m1	UNKNOWN	FAM	NFQ				1			24.0478	24.0478			-1.36527			0	TRUE	0.322162	TRUE	3	17	Amp		0.90468	N	N	N	N
75	G3	COL4A2	FALSE	Sph-ASC 774 3D	Hs01098873_m1	UNKNOWN	FAM	NFQ				1			22.643	22.643			-2.77016			0	TRUE	0.540302	TRUE	3	16	Amp		0.950181	N	N	N	N
76	G4	COL15A1	FALSE	Sph-ASC 774 3D	Hs00266332_m1	UNKNOWN	FAM	NFQ				1			26.8936	26.8936			1.48046			0	TRUE	0.441932	TRUE	3	20	Amp		0.946348	N	N	N	N
77	G5	HSPG2	FALSE	Sph-ASC 774 3D	Hs00194179_m1	UNKNOWN	FAM	NFQ				1			22.2086	22.2086			-3.20451			0	TRUE	0.473759	TRUE	3	16	Amp		0.968614	N	N	N	N
78	G6	COL18A1	FALSE	Sph-ASC 774 3D	Hs00181017_m1	UNKNOWN	FAM	NFQ				1			26.1803	26.1803			0.767231			0	TRUE	0.499644	TRUE	3	20	Amp		0.958228	N	N	N	N
79	G7	FN1	FALSE	Sph-ASC 774 3D	Hs01549940_m1	UNKNOWN	FAM	NFQ				1			18.034	18.034			-7.3791			0	TRUE	0.633263	TRUE	3	11	Amp		0.930185	N	N	N	N
80	G8	COL4A3	FALSE	Sph-ASC 774 3D	Hs01022527_m1	UNKNOWN	FAM	NFQ				1			32.5929	32.5929			7.17975			0	TRUE	0.04	TRUE	3	30	Amp		0.60603	Y	Y	N	N
81	G9	F2	FALSE	Sph-ASC 774 3D	Hs01011995_g1	UNKNOWN	FAM	NFQ				1			34.1493	34.1493			8.73623			0	TRUE	0.0679619	TRUE	3	31	Amp		0.837008	N	N	N	N
82	G10	BAI1	FALSE	Sph-ASC 774 3D	Hs01105174_m1	UNKNOWN	FAM	NFQ				1			35.5244	35.5244			10.1113			0	TRUE	0.397595	TRUE	3	30	Amp		0.914181	N	N	N	N
83	G11	CHGA	FALSE	Sph-ASC 774 3D	Hs00900373_m1	UNKNOWN	FAM	NFQ				1			35.9396	35.9396			10.5265			0	TRUE	0.04	TRUE	3	32	Inconclusive		0.738623	Y	Y	N	N
84	G12	ANGPT4	FALSE	Sph-ASC 774 3D	Hs00211115_m1	UNKNOWN	FAM	NFQ							Undetermined								TRUE	0.2	TRUE	3	35	No Amp		0	Y	Y	N	N
85	H1	CSF3	FALSE	Sph-ASC 774 3D	Hs99999083_m1	UNKNOWN	FAM	NFQ				1			30.6186	30.6186			5.20544			0	TRUE	0.269915	TRUE	3	24	Amp		0.954013	N	N	N	N
86	H2	GRN	FALSE	Sph-ASC 774 3D	Hs00963711_g1	UNKNOWN	FAM	NFQ				1			22.1893	22.1893			-3.22386			0	TRUE	0.440791	TRUE	3	16	Amp		0.918969	N	N	N	N
87	H3	THBS2	FALSE	Sph-ASC 774 3D	Hs01568063_m1	UNKNOWN	FAM	NFQ				1			21.6961	21.6961			-3.71706			0	TRUE	0.594264	TRUE	3	16	Amp		0.940077	N	N	N	N
88	H4	LECT1	FALSE	Sph-ASC 774 3D	Hs00993254_m1	UNKNOWN	FAM	NFQ							Undetermined								TRUE	0.2	TRUE	3	39	No Amp		0	Y	Y	N	Y
89	H5	ANGPTL4	FALSE	Sph-ASC 774 3D	Hs01101127_m1	UNKNOWN	FAM	NFQ				1			24.2377	24.2377			-1.1754			0	TRUE	0.548485	TRUE	3	18	Amp		0.923526	N	N	N	N
90	H6	ITGB3	FALSE	Sph-ASC 774 3D	Hs01001469_m1	UNKNOWN	FAM	NFQ				1			25.4069	25.4069			-0.00616455			0	TRUE	0.684943	TRUE	3	19	Amp		0.932041	N	N	N	N
91	H7	PDGFRA	FALSE	Sph-ASC 774 3D	Hs00998026_m1	UNKNOWN	FAM	NFQ				1			22.2859	22.2859			-3.12722			0	TRUE	0.814857	TRUE	3	15	Amp		0.943853	N	N	N	N
92	H8	PDGFRB	FALSE	Sph-ASC 774 3D	Hs00387364_m1	UNKNOWN	FAM	NFQ				1			21.4552	21.4552			-3.95791			0	TRUE	0.626947	TRUE	3	15	Amp		0.963456	N	N	N	N
93	H9	FLT4	FALSE	Sph-ASC 774 3D	Hs01047677_m1	UNKNOWN	FAM	NFQ				1			34.1688	34.1688			8.75574			0	TRUE	0.0543464	TRUE	3	31	Amp		0.893491	N	N	N	N
94	H10	NRP1	FALSE	Sph-ASC 774 3D	Hs00826128_m1	UNKNOWN	FAM	NFQ				1			23.6331	23.6331			-1.77998			0	TRUE	0.841091	TRUE	3	17	Amp		0.95638	N	N	N	N
95	H11	S1PR1	FALSE	Sph-ASC 774 3D	Hs01922614_s1	UNKNOWN	FAM	NFQ				1			27.4106	27.4106			1.99745			0	TRUE	0.505804	TRUE	3	20	Amp		0.953761	N	N	N	N
96	H12	PROX1	FALSE	Sph-ASC 774 3D	Hs00896294_m1	UNKNOWN	FAM	NFQ				1			32.1234	32.1234			6.71028			0	TRUE	0.763597	TRUE	3	25	Amp		0.951734	N	N	N	N
Analysis Type	Singleplex
Endogenous Control	Hs99999909_m1
RQ Min/Max Confidence Level	95.0
Reference Sample	Sph-ASC 774 3D
